# Supplementary material for: An epigenetic map of age-associated autosomal loci in northern European families at high risk for the metabolic syndrome
Source: Clin Epigenetics. 2015 Feb 20;7(1):12. doi: 10.1186/s13148-015-0048-6 (PMC4372177; doi:10.1186/s13148-015-0048-6)
Supplement: Additional file 3: — Comparison of age-associated CpG sites identified in this study with sites identified in previous studies. [file 13148_2015_48_MOESM3_ESM.xlsx]

## Sheet: Genome wide
Genome Wide Age Associated CpG Sites
CG	Page	Zhang	Hannum [39]	Teschendorff [41]	Garagnani [56]	Florath [57]	Day [40]	Alisch [35]	Bocklandt [77]	Horvath [75]	Horvath [76]
cg06493994	2.5e-55	1	1	1		1	1	1		1	1
cg09809672	1.54e-39	1	1	1		1	1	1	1		1
cg21296230	6.87e-32	1	1	1		1	1	1	1	1
cg22736354	6.22e-34	1	1	1			1	1		1	1
cg04084157	8.3e-37	1		1		1	1	1	1		1
cg06291867	2.37e-25	1		1		1	1	1	1	1
cg19722847	4.12e-34	1	1	1			1	1			1
cg04474832	2.36e-20	1	1	1			1	1			1
cg00059225	1.76e-51	1		1			1	1	1	1
cg27320127	1.43e-35	1		1			1	1	1	1
cg04528819	1.45e-31	1		1			1		1	1	1
cg02844545	6.96e-31	1		1			1	1	1	1
cg18236477	6.96e-31	1		1			1	1	1	1
cg25148589	2.69e-27	1		1			1		1	1	1
cg19885761	8.35e-27	1		1			1	1	1	1
cg19761273	1.48e-25	1		1			1	1	1		1
cg25044651	2.52e-23	1		1			1	1	1	1
cg03734874	1.55e-19	1		1			1	1	1	1
cg19560758	3.36e-43	1		1		1	1			1
cg27553955	1.75e-35	1		1			1	1	1
cg21870884	7.51e-35	1		1				1		1	1
cg10189695	1.05e-33	1		1			1	1		1
cg04598121	1.18e-33	1		1			1	1		1
cg09626984	5e-32	1		1			1	1		1
cg11993754	1.4e-29	1		1			1	1		1
cg12373771	2e-29	1		1			1			1	1
cg12457773	2.15e-28	1		1			1		1	1
cg07621046	3.84e-28	1		1				1	1	1
cg02228185	7.84e-28	1		1			1	1	1
cg26614073	2.17e-27	1		1			1	1			1
cg05266781	2.73e-27	1		1			1	1		1
cg17861230	7.56e-27	1		1			1		1	1
cg00565688	1.31e-26	1		1			1	1		1
cg25250358	3.71e-26	1		1			1	1		1
cg07388493	8.8e-26	1		1			1	1			1
cg10523019	1.07e-25	1		1			1	1			1
cg08209133	1.3e-25	1		1			1	1		1
cg25809905	4.85e-25	1		1			1	1			1
cg03975694	6.02e-25	1		1			1		1	1
cg00107187	1.35e-24	1		1			1		1	1
cg20279283	2.35e-24	1		1			1	1		1
cg18182399	4.83e-24	1		1			1	1		1
cg17655614	1.04e-23	1		1				1		1	1
cg07408456	1.97e-22	1		1				1	1		1
cg13921352	6.27e-22	1		1			1		1	1
cg14175438	6.69e-20	1		1			1	1			1
cg23124451	1.27e-19	1		1			1	1			1
cg01511567	1.15e-18	1		1			1	1			1
cg06268694	1.23e-17	1		1			1	1		1
cg11299964	2.73e-16	1		1			1	1			1
cg08468689	7.03e-16	1		1			1	1	1
cg03365437	7.87e-16	1		1			1	1		1
cg27210390	1.02e-15	1		1			1	1	1
cg06675478	1.02e-13	1		1			1	1		1
cg20692569	6.35e-13	1		1				1		1	1
cg05442902	5.84e-10	1		1			1	1			1
cg17324128	8.07e-10	1		1			1	1			1
cg23517605	7.34e-27	1					1	1		1	1
cg14456683	1.02e-23	1					1	1	1	1
cg16867657	7.67e-73	1	1		1	1
cg21572722	1.13e-65	1	1		1	1
cg06639320	5.68e-61	1	1		1	1
cg22454769	1.3e-59	1	1		1	1
cg24079702	1.73e-54	1	1		1	1
cg24724428	2.16e-38	1	1		1	1
cg00503840	1.92e-41	1		1			1	1
cg07211259	1.35e-31	1		1			1	1
cg08090640	1.31e-28	1		1		1		1
cg21232015	2.06e-28	1		1			1	1
cg16352283	3.23e-28	1		1				1		1
cg17471102	9.55e-28	1		1			1	1
cg20664247	3.21e-27	1		1			1	1
cg00548268	5.06e-27	1		1			1			1
cg12554573	1.26e-26	1		1			1	1
cg16483916	2.11e-26	1		1			1			1
cg15201877	3.17e-26	1		1			1			1
cg23320649	7.08e-26	1		1			1	1
cg25084878	2.61e-25	1		1			1			1
cg14826456	7.79e-25	1		1					1	1
cg19064258	2.16e-24	1		1			1			1
cg12277666	7.24e-24	1		1			1			1
cg16744741	3.21e-23	1		1				1			1
cg03224418	4.45e-23	1		1			1	1
cg16363586	5.67e-23	1		1			1	1
cg21992250	1.56e-22	1		1				1	1
cg25766046	2.4e-22	1		1				1		1
cg04036898	3.97e-22	1		1			1	1
cg08888956	5.84e-22	1		1			1	1
cg12261786	9.14e-22	1		1			1	1
cg02164046	1.32e-21	1		1			1			1
cg17977409	1.6e-21	1		1			1			1
cg09706243	2.44e-21	1		1			1	1
cg18809289	6.91e-20	1		1			1			1
cg05724065	8.2e-20	1		1			1	1
cg20264732	2.25e-19	1		1				1		1
cg11120551	2.27e-19	1		1			1	1
cg26954174	3.05e-19	1		1			1	1
cg08572611	3.62e-19	1		1			1			1
cg05436231	5.1e-19	1		1				1		1
cg17421623	1.01e-18	1		1			1	1
cg18555440	3.33e-18	1		1			1			1
cg10052840	6.03e-18	1		1			1	1
cg05379350	1.61e-17	1		1			1	1
cg09076123	1.83e-17	1		1			1	1
cg22418909	7.13e-17	1		1			1			1
cg19759064	3.37e-16	1		1			1	1
cg25268718	7.28e-16	1		1			1	1
cg11051843	8.25e-16	1		1			1			1
cg21458907	8.33e-16	1		1			1			1
cg02654291	1.54e-15	1		1				1			1
cg17524886	2.51e-15	1		1			1	1
cg17688525	5.21e-15	1		1			1			1
cg12111714	6.83e-15	1		1					1	1
cg01464985	8.93e-15	1		1			1	1
cg01293143	9.78e-15	1		1				1	1
cg14244577	2.64e-14	1		1			1	1
cg08768421	4.41e-14	1		1			1			1
cg03996822	5.71e-14	1		1			1	1
cg26610808	2.44e-13	1		1			1	1
cg23695504	3.93e-13	1		1			1			1
cg21303386	4.16e-13	1		1			1			1
cg14093936	5.95e-13	1		1			1	1
cg10872209	1.01e-12	1		1			1	1
cg23833452	1.42e-12	1		1			1			1
cg05675373	1.74e-12	1		1				1			1
cg17386185	1.2e-11	1		1			1	1
cg00398048	1.24e-11	1		1			1	1
cg02153528	2.58e-11	1		1			1	1
cg25665697	3.13e-11	1		1			1	1
cg26252167	3.72e-11	1		1			1			1
cg00622552	5.33e-11	1		1			1	1
cg07158339	1.26e-10	1		1				1			1
cg01808508	3.09e-10	1		1			1	1
cg10281002	4.97e-10	1		1			1				1
cg00564163	1.09e-09	1		1			1	1
cg01605783	9.77e-09	1		1			1	1
cg00451635	1.1e-08	1		1			1	1
cg18053607	1.1e-07	1		1			1	1
cg05822532	1.13e-07	1		1				1	1
cg18902090	6.64e-42	1					1	1		1
cg19211800	1.84e-36	1					1	1		1
cg15439862	5.31e-34	1					1	1		1
cg14603345	5.09e-33	1					1	1		1
cg02919422	3.41e-31	1					1	1		1
cg06187947	4.05e-31	1					1	1		1
cg01405761	4.53e-30	1					1	1		1
cg14473924	8.46e-28	1					1	1		1
cg02332525	3.51e-27	1					1	1		1
cg19713460	5.27e-27	1					1	1		1
cg03554552	5.9e-27	1					1	1		1
cg26200580	8.57e-27	1					1	1		1
cg24713204	1.45e-26	1					1	1		1
cg17729667	3.2e-26	1					1			1	1
cg00468146	3.57e-26	1					1	1		1
cg21494776	9.61e-26	1					1	1		1
cg21238818	1.17e-25	1					1	1		1
cg02154186	3.42e-25	1					1		1	1
cg08145177	4.38e-25	1					1	1		1
cg23748737	2.37e-24	1					1	1		1
cg08575537	3.03e-24	1					1	1		1
cg15804973	4.66e-24	1					1	1			1
cg06498267	5.64e-24	1					1	1		1
cg13870866	5.92e-23	1					1	1		1
cg06810647	6.05e-23	1						1		1	1
cg02008154	1.16e-22	1					1		1	1
cg22815110	2.01e-22	1					1	1		1
cg16232126	4.52e-22	1					1		1	1
cg23290344	5.32e-20	1					1		1	1
cg08441806	2.03e-19	1					1	1		1
cg20792062	2.37e-19	1					1		1	1
cg01805282	1.55e-18	1					1	1		1
cg13302154	2.5e-17	1					1	1			1
cg25564800	2.67e-17	1					1	1			1
cg00168942	5.96e-17	1					1	1			1
cg26186727	1.43e-16	1					1	1		1
cg08668790	2.63e-16	1					1	1	1
cg08441170	3.26e-16	1					1	1		1
cg25552492	4.02e-16	1						1		1	1
cg00027083	6.24e-16	1					1	1		1
cg14614211	5.52e-15	1					1		1	1
cg26055770	1.63e-14	1					1	1		1
cg12941369	1.3e-08	1					1	1			1
cg00091693	1.74e-08	1					1	1			1
cg16464322	4.6e-08	1					1	1	1
cg06713098	1.48e-07	1					1	1		1
cg00891278	1.53e-26	1		1						1
cg15957394	1.79e-23	1		1		1
cg18691434	2.19e-23	1		1				1
cg21530890	1.29e-22	1		1						1
cg00044245	2.77e-22	1		1						1
cg16731240	4.75e-21	1		1			1
cg09088834	1.96e-20	1		1						1
cg16386080	1.3e-19	1		1				1
cg17497271	1.86e-19	1		1						1
cg21120249	6.63e-19	1		1				1
cg04425624	8.82e-19	1		1				1
cg11368643	2.2e-17	1		1						1
cg00431114	3.12e-17	1		1				1
cg04123409	3.4e-17	1		1				1
cg27389185	4.19e-17	1		1					1
cg00563932	8.69e-17	1		1				1
cg04836038	5.68e-16	1		1							1
cg20981615	8.55e-16	1		1				1
cg13899108	7.54e-15	1		1							1
cg16954341	7.78e-14	1		1						1
cg02600394	2.37e-13	1		1				1
cg06564900	2.75e-13	1		1			1
cg15297650	4.32e-13	1		1				1
cg19815376	1.16e-12	1		1				1
cg03972838	1.29e-12	1		1				1
cg16273597	3.02e-12	1		1				1
cg18628483	7.42e-12	1		1				1
cg06940792	8.46e-12	1		1						1
cg16786458	1.31e-11	1		1				1
cg25421002	1.49e-11	1		1				1
cg04988978	1.63e-11	1		1				1
cg17034109	2.17e-11	1		1				1
cg09971811	3.07e-11	1		1				1
cg08743392	4.49e-11	1		1				1
cg14700707	6.6e-11	1		1				1
cg15195412	7.8e-11	1		1				1
cg09816471	7.99e-11	1		1				1
cg18151487	9.17e-11	1		1				1
cg23679724	9.45e-11	1		1				1
cg05228408	1.24e-10	1		1				1
cg06942110	1.42e-10	1		1				1
cg22892904	2.06e-10	1		1				1
cg25226014	2.22e-10	1		1				1
cg06196379	2.27e-10	1		1				1
cg22580512	6.25e-10	1		1				1
cg13745346	1.36e-09	1		1				1
cg01346718	3.86e-09	1		1				1
cg24311382	7.3e-09	1		1			1
cg01777397	8.14e-09	1		1				1
cg23760945	2.32e-08	1		1				1
cg10057295	2.43e-08	1		1				1
cg00308665	4.57e-08	1		1				1
cg11384427	5.55e-08	1		1				1
cg12949760	7.09e-08	1		1				1
cg06885782	7.3e-08	1		1			1
cg27324619	9.8e-08	1		1				1
cg01441777	1.03e-07	1		1				1
cg03602500	1.16e-07	1		1				1
cg07285167	1.92e-07	1		1				1
cg09554443	2.05e-07	1		1				1
cg22919728	2.34e-07	1		1				1
cg08032971	2.41e-07	1		1				1
cg01580888	2.86e-07	1		1				1
cg14361627	1.74e-62	1	1			1
cg08097417	5.25e-53	1	1			1
cg23500537	2.56e-48	1	1			1
cg00481951	1.83e-47	1	1			1
cg18473521	2.77e-47	1	1			1
cg25410668	3.36e-44	1	1			1
cg19283806	3.12e-42	1	1			1
cg07082267	4e-41	1	1			1
cg10804656	6.7e-41	1	1			1
cg14692377	1.53e-37	1	1			1
cg04940570	1.29e-35	1	1			1
cg23606718	1.9e-35	1	1			1
cg05308819	1.86e-33	1	1			1
cg04875128	2.75e-33	1	1			1
cg07955995	1.37e-32	1	1			1
cg01528542	1.38e-32	1	1			1
cg08415592	3.85e-30	1	1			1
cg03032497	1.23e-29	1	1			1
cg08540945	5.81e-29	1	1			1
cg20052760	1.43e-27	1	1			1
cg08234504	1.29e-26	1	1			1
cg04604946	4.77e-26	1	1			1
cg27569300	6.53e-24	1	1			1
cg20822990	7.7e-21	1	1			1
cg13488201	7.95e-34	1					1			1
cg20979799	2.41e-32	1					1			1
cg06638433	3.06e-30	1						1		1
cg01830294	1.38e-29	1					1			1
cg22901840	1.92e-29	1						1			1
cg25256723	2.18e-28	1					1	1
cg16632715	2.95e-28	1						1		1
cg15361590	6.17e-28	1					1	1
cg01295203	7.2e-27	1					1			1
cg25942450	9.48e-27	1					1			1
cg09118625	9.94e-27	1						1			1
cg25802093	1.76e-26	1						1		1
cg09643544	2.27e-26	1					1			1
cg13929328	1.41e-25	1					1			1
cg07271264	1.61e-25	1					1			1
cg00489401	2.32e-25	1						1		1
cg10986043	4.52e-25	1					1	1
cg19162158	4.79e-25	1					1			1
cg20291049	5.42e-25	1					1	1
cg05924583	7.3e-25	1						1		1
cg27603796	9.95e-25	1					1			1
cg03355526	1.26e-24	1					1			1
cg24715245	1.37e-24	1					1			1
cg18239753	1.59e-24	1					1			1
cg26320696	2.05e-24	1					1			1
cg01942127	2.33e-24	1						1		1
cg23037403	2.54e-24	1					1			1
cg12902039	1.23e-23	1					1	1
cg05488632	1.58e-23	1					1	1
cg27223047	1.85e-23	1					1			1
cg21589115	2.48e-23	1					1			1
cg22030890	2.59e-23	1					1			1
cg08849574	3.44e-23	1					1			1
cg11323198	4.59e-23	1					1	1
cg11377136	4.86e-23	1					1			1
cg24673765	5.88e-23	1						1		1
cg19724470	8.6e-23	1						1			1
cg14056644	8.98e-23	1						1		1
cg14764661	1.56e-22	1					1			1
cg06391468	1.9e-22	1					1			1
cg11438428	2.27e-22	1						1		1
cg07737781	2.39e-22	1					1			1
cg23196831	2.5e-22	1					1			1
cg03014628	5.88e-22	1					1			1
cg22730004	8e-22	1					1	1
cg08432727	8.25e-22	1					1			1
cg08390209	1.51e-21	1						1		1
cg18660898	2.01e-21	1					1	1
cg00399483	3.97e-21	1					1		1
cg20496643	4.06e-21	1					1			1
cg19502744	5.62e-21	1						1		1
cg05380982	8.25e-21	1					1			1
cg03958979	8.69e-21	1						1		1
cg07442479	8.72e-21	1					1			1
cg20723355	9.72e-21	1					1			1
cg13344740	1.1e-20	1					1			1
cg14225485	1.32e-20	1					1			1
cg05839235	2.18e-20	1					1			1
cg06131936	2.55e-20	1					1	1
cg19395441	2.62e-20	1					1	1
cg12582959	2.83e-20	1						1		1
cg17301902	3.19e-20	1					1			1
cg12163490	4.46e-20	1					1			1
cg09500672	6.77e-20	1					1			1
cg22836229	9.46e-20	1					1			1
cg15913671	1.28e-19	1					1	1
cg01459453	1.55e-19	1						1			1
cg11011938	1.63e-19	1					1			1
cg26128092	2.38e-19	1					1			1
cg01410472	2.4e-19	1					1			1
cg19796273	5.33e-19	1					1			1
cg23130254	6.52e-19	1						1		1
cg07684796	6.66e-19	1					1			1
cg01366419	8.44e-19	1					1			1
cg00333226	1e-18	1					1			1
cg21096399	1.1e-18	1								1	1
cg19481686	1.13e-18	1						1		1
cg11308840	1.32e-18	1					1			1
cg22821324	1.38e-18	1					1			1
cg24693053	1.4e-18	1					1			1
cg02681442	1.74e-18	1					1			1
cg03991512	1.79e-18	1					1	1
cg15747595	1.99e-18	1							1	1
cg26372517	2.46e-18	1						1			1
cg02055963	2.81e-18	1					1			1
cg04032226	2.82e-18	1						1		1
cg13265789	2.91e-18	1					1			1
cg22598028	3.31e-18	1					1			1
cg02151301	3.5e-18	1				1		1
cg11846956	4.16e-18	1					1			1
cg25882366	4.32e-18	1						1		1
cg20182358	6.62e-18	1					1			1
cg22947000	7.69e-18	1						1			1
cg16638540	8.19e-18	1					1			1
cg16154416	8.44e-18	1					1			1
cg12946225	1.05e-17	1								1	1
cg19686152	1.08e-17	1					1	1
cg27169020	1.3e-17	1						1			1
cg08422599	1.35e-17	1					1			1
cg12402251	1.67e-17	1					1	1
cg10059959	1.7e-17	1					1			1
cg27403635	1.87e-17	1					1			1
cg12300353	2e-17	1					1			1
cg08872742	2.15e-17	1						1	1
cg11935147	2.84e-17	1					1			1
cg26453588	3.08e-17	1						1			1
cg19461621	3.98e-17	1					1			1
cg09805010	4.06e-17	1					1			1
cg05439368	6.24e-17	1					1	1
cg12506971	8.97e-17	1					1			1
cg10883303	9.06e-17	1					1			1
cg02994956	9.54e-17	1							1	1
cg13843613	1.06e-16	1					1			1
cg24058132	1.17e-16	1						1			1
cg11521325	1.35e-16	1					1	1
cg12087643	1.51e-16	1					1			1
cg08315770	1.65e-16	1					1			1
cg11981599	2.73e-16	1							1	1
cg13759328	2.81e-16	1					1			1
cg19843036	2.9e-16	1					1			1
cg25635352	4.55e-16	1					1			1
cg19769182	4.94e-16	1					1			1
cg04272086	5.54e-16	1					1			1
cg26985289	6.23e-16	1					1			1
cg09835543	6.48e-16	1					1			1
cg09350141	6.68e-16	1						1		1
cg24076884	7.45e-16	1					1			1
cg13784792	1.4e-15	1					1			1
cg26619317	1.48e-15	1					1			1
cg12563178	1.61e-15	1					1			1
cg26896762	3e-15	1					1			1
cg05670348	3.63e-15	1					1			1
cg16792800	3.63e-15	1					1			1
cg21172540	4.53e-15	1					1			1
cg05056120	6.4e-15	1					1	1
cg03876618	7.5e-15	1					1			1
cg09339527	8.21e-15	1					1			1
cg15731815	1.11e-14	1					1			1
cg04008901	2.24e-14	1					1			1
cg02854288	2.8e-14	1					1			1
cg09786257	2.96e-14	1					1			1
cg10585962	3.15e-14	1					1	1
cg27096144	3.2e-14	1					1			1
cg06836736	4.64e-14	1					1			1
cg18938204	5.26e-14	1					1			1
cg07846220	5.56e-14	1					1			1
cg14795968	7.72e-14	1					1			1
cg08965235	9.46e-14	1					1				1
cg26775866	1.09e-13	1					1	1
cg07295678	2.29e-13	1					1			1
cg21553596	2.36e-13	1					1			1
cg15426734	2.49e-13	1					1			1
cg10235817	3.16e-13	1							1	1
cg26609631	3.27e-13	1					1			1
cg18794577	3.88e-13	1					1			1
cg17252960	4.6e-13	1					1			1
cg12497564	7.4e-13	1					1			1
cg02489552	7.42e-13	1						1			1
cg10303487	1.16e-12	1					1			1
cg15191648	1.4e-12	1					1			1
cg24133115	1.44e-12	1					1			1
cg22441882	1.89e-12	1					1	1
cg25822709	2.25e-12	1					1	1
cg11314684	2.47e-12	1						1			1
cg24659201	2.49e-12	1					1			1
cg03026462	2.5e-12	1					1			1
cg15776355	3.1e-12	1					1	1
cg14717170	3.6e-12	1					1			1
cg02497758	4.2e-12	1					1			1
cg07028533	4.73e-12	1					1			1
cg26845300	4.92e-12	1								1	1
cg06656924	5.13e-12	1					1	1
cg11732619	5.64e-12	1					1			1
cg12331389	7.29e-12	1					1			1
cg05595345	9.02e-12	1					1			1
cg12262564	1.39e-11	1					1			1
cg26968812	2.1e-11	1					1	1
cg20052718	2.28e-11	1					1			1
cg10362591	3.55e-11	1					1			1
cg04460372	3.59e-11	1					1	1
cg20366906	4.55e-11	1							1	1
cg22660578	5.62e-11	1					1			1
cg15379633	6.03e-11	1					1	1
cg04878152	6.81e-11	1					1	1
cg07103493	7.38e-11	1					1			1
cg05073035	8.04e-11	1						1		1
cg27654142	1e-10	1					1			1
cg18804206	1.11e-10	1					1	1
cg06156376	1.35e-10	1							1	1
cg22197830	1.37e-10	1						1			1
cg19391527	1.58e-10	1					1	1
cg03567830	1.62e-10	1					1			1
cg21303011	1.62e-10	1					1			1
cg01564343	2.01e-10	1					1	1
cg15774495	2.03e-10	1					1			1
cg02626929	3.1e-10	1					1	1
cg02757432	3.24e-10	1					1			1
cg20322876	3.39e-10	1					1			1
cg04431054	4.77e-10	1					1				1
cg24471894	4.84e-10	1						1			1
cg15931943	5e-10	1					1			1
cg19986872	6.92e-10	1					1			1
cg04534765	8.73e-10	1					1			1
cg12334759	1.03e-09	1					1	1
cg22449114	1.04e-09	1						1			1
cg04459030	1.16e-09	1					1	1
cg23839680	1.2e-09	1					1	1
cg11219178	1.59e-09	1					1	1
cg24421410	1.94e-09	1					1	1
cg09156233	2.22e-09	1					1			1
cg03663215	3.79e-09	1					1			1
cg24429836	4.88e-09	1					1	1
cg23615676	6.85e-09	1					1			1
cg22791453	7.21e-09	1						1		1
cg24012925	1.29e-08	1					1	1
cg14008883	1.39e-08	1					1			1
cg17982102	1.53e-08	1					1			1
cg00353953	1.54e-08	1					1	1
cg03908676	1.95e-08	1					1	1
cg09539538	2.31e-08	1					1	1
cg07862358	2.45e-08	1					1			1
cg13975369	3.2e-08	1						1			1
cg21034676	5.38e-08	1					1			1
cg09863066	8.33e-08	1					1	1
cg09133026	1.04e-07	1						1			1
cg26521404	1.26e-07	1					1			1
cg08022502	1.52e-07	1					1	1
cg12420104	2.07e-07	1					1			1
cg25802424	2.82e-07	1					1			1
cg21604042	3.15e-07	1						1		1
cg16219603	1.19e-37	1			1
cg12877723	5.93e-31	1			1
cg12758687	1.83e-26	1		1
cg12259537	4.68e-20	1		1
cg22719623	1.32e-19	1		1
cg21808053	2.47e-17	1		1
cg20300246	8.64e-17	1		1
cg12374721	5.44e-14	1		1
cg10917602	1.23e-13	1		1
cg05516537	1.17e-12	1		1
cg25713185	6.5e-11	1		1
cg10303842	1.6e-09	1		1
cg04037228	1.91e-09	1		1
cg14319409	8.2e-09	1		1
cg16924616	2.04e-07	1		1
cg10203483	2.07e-07	1		1
cg10501210	1.9e-53	1	1
cg26290632	1.68e-47	1	1
cg00748589	6.86e-44	1	1
cg22796704	2.4e-42	1	1
cg02650266	1.16e-40	1	1
cg25478614	7.22e-39	1	1
cg16054275	3.8e-36	1	1
cg03431918	2.86e-35	1	1
cg16008966	5.48e-33	1	1
cg06419432	1.29e-32	1	1
cg04581938	2.54e-30	1	1
cg11693709	2.85e-30	1	1
cg06874016	3e-29	1	1
cg03473532	3.9e-29	1	1
cg02085953	2.15e-27	1	1
cg18826637	8.52e-26	1	1
cg05207048	1.1e-25	1	1
cg04400972	4.26e-25	1	1
cg02046143	9.76e-25	1	1
cg07583137	5.82e-24	1	1
cg09692396	1.89e-22	1	1
cg13221458	2.94e-21	1	1
cg00486113	2.65e-20	1	1
cg22512670	2.67e-20	1	1
cg02867102	6.55e-20	1	1
cg13001142	5.32e-19	1	1
cg22929506	2.1e-18	1	1
cg08761208	2.22e-17	1	1
cg06419846	1.67e-16	1	1
cg01541867	2.07e-15	1	1
cg13612317	1.92e-12	1	1
cg11067179	2.01e-11	1	1
cg19935065	6.08e-08	1	1
cg17110586	1.21e-54	1				1
cg07547549	3.99e-52	1				1
cg14674720	5.9e-52	1				1
cg07553761	4.78e-50	1				1
cg12534424	3.57e-48	1				1
cg17885226	7.69e-48	1				1
cg16717122	8.37e-48	1				1
cg11220950	1.4e-46	1				1
cg05991454	1.43e-46	1				1
cg18064714	2.31e-46	1				1
cg00484358	4.59e-46	1				1
cg15480367	4.3e-45	1				1
cg03350900	5.86e-45	1				1
cg06335143	1.8e-44	1				1
cg00741624	2.12e-44	1				1
cg14556683	1.78e-43	1				1
cg04427498	1.33e-42	1				1
cg06782035	1.37e-42	1				1
cg08160331	8.57e-42	1				1
cg20273670	1.93e-41	1				1
cg08262002	1.68e-40	1				1
cg04208403	1.26e-39	1				1
cg13649056	7.83e-39	1				1
cg06784991	9.02e-39	1				1
cg16477091	1.73e-38	1				1
cg10137837	1.84e-37	1				1
cg00439658	4.6e-37	1				1
cg25778262	7.72e-37	1				1
cg23078123	9.76e-37	1				1
cg08622677	1.15e-35	1				1
cg01844642	2.34e-35	1				1
cg25427880	8.87e-34	1				1
cg07502389	2.47e-33	1				1
cg09401099	1.98e-32	1				1
cg01763090	3.45e-32	1				1
cg23341182	4.72e-32	1				1
cg11071401	1.22e-31	1				1
cg22682811	2.13e-31	1				1
cg16015712	2.14e-31	1				1
cg18343474	4.56e-31	1				1
cg16541931	5.73e-31	1				1
cg21301148	1.28e-30	1						1
cg14314729	2.78e-30	1				1
cg01974375	3.64e-30	1				1
cg25316339	6.18e-30	1				1
cg19721889	1.86e-29	1								1
cg20716119	2.07e-29	1								1
cg23744638	2.57e-29	1				1
cg07806886	3.96e-29	1				1
cg00292135	8.56e-29	1				1
cg18651026	8.86e-29	1				1
cg12613383	1.01e-28	1								1
cg21800232	1.27e-28	1				1
cg11584690	1.66e-28	1								1
cg03236802	3.68e-28	1				1
cg18972811	1.23e-27	1								1
cg23995914	1.54e-27	1				1
cg27491887	1.73e-27	1						1
cg13039251	3.35e-27	1				1
cg05619598	4.65e-27	1				1
cg09082287	7.56e-27	1					1
cg12765028	1.28e-26	1				1
cg24871743	1.81e-26	1						1
cg10331779	2.08e-26	1								1
cg24436906	3.34e-26	1				1
cg05316627	4.71e-26	1				1
cg00757070	5.73e-26	1						1
cg24768561	1.08e-25	1						1
cg06493386	4.98e-25	1								1
cg26161329	1.18e-24	1				1
cg20809087	2.69e-24	1				1
cg03469054	4.16e-24	1								1
cg17791651	4.19e-24	1						1
cg03782453	8.41e-24	1								1
cg13806741	8.45e-24	1				1
cg09381003	8.69e-24	1						1
cg22273555	9.04e-24	1				1
cg27236973	9.51e-24	1						1
cg16428251	1.03e-23	1								1
cg13381486	1.4e-23	1				1
cg20890210	1.53e-23	1								1
cg26847866	3.47e-23	1					1
cg18420965	8.1e-23	1					1
cg14918082	8.32e-23	1						1
cg06154570	8.74e-23	1								1
cg11126134	1.49e-22	1						1
cg12448933	2.16e-22	1								1
cg10599444	2.52e-22	1								1
cg25957124	2.53e-22	1								1
cg00392257	2.65e-22	1						1
cg22485810	2.98e-22	1								1
cg23555120	4.08e-22	1								1
cg09619146	4.65e-22	1								1
cg02336827	6.05e-22	1				1
cg14407437	7.38e-22	1								1
cg07258507	8.51e-22	1						1
cg05769169	9.38e-22	1					1
cg22197050	1.52e-21	1				1
cg11393848	1.53e-21	1						1
cg19593767	1.54e-21	1				1
cg00582628	2.23e-21	1						1
cg06943835	2.72e-21	1				1
cg16773899	3.99e-21	1								1
cg14667273	6.68e-21	1								1
cg17740645	6.9e-21	1								1
cg13388731	8.08e-21	1				1
cg01281911	9.2e-21	1				1
cg24056567	1.54e-20	1					1
cg23665568	1.77e-20	1						1
cg22353329	2.4e-20	1				1
cg10281977	2.44e-20	1				1
cg09563216	3.6e-20	1						1
cg03866607	3.67e-20	1						1
cg16652063	4.67e-20	1								1
cg24881834	4.92e-20	1					1
cg14973055	5.84e-20	1				1
cg00343092	7.89e-20	1						1
cg03289872	1.16e-19	1					1
cg15618978	1.41e-19	1				1
cg14977938	1.68e-19	1				1
cg23211240	1.79e-19	1					1
cg09030119	2.35e-19	1								1
cg04424621	2.63e-19	1						1
cg19491035	3.33e-19	1								1
cg16065186	3.65e-19	1								1
cg27486427	4.26e-19	1					1
cg24176563	4.3e-19	1					1
cg17241310	4.68e-19	1							1
cg21709871	5.96e-19	1				1
cg17410236	6.28e-19	1					1
cg22809047	6.41e-19	1									1
cg13526007	6.73e-19	1								1
cg04005707	9.74e-19	1								1
cg23303408	9.98e-19	1								1
cg05213896	1.32e-18	1				1
cg13234863	1.53e-18	1					1
cg11832722	2.17e-18	1								1
cg00930873	2.54e-18	1						1
cg18755783	3.82e-18	1					1
cg01615704	4.43e-18	1								1
cg12467090	4.54e-18	1						1
cg12164282	8.74e-18	1					1
cg08185661	8.87e-18	1					1
cg16028753	1.04e-17	1								1
cg02838877	1.14e-17	1						1
cg03544320	1.29e-17	1					1
cg23095584	2.94e-17	1								1
cg26187237	3.07e-17	1								1
cg20831708	3.63e-17	1						1
cg01550148	5.02e-17	1								1
cg12832649	5.41e-17	1					1
cg10234985	5.73e-17	1						1
cg20083676	5.82e-17	1								1
cg17685628	6.71e-17	1								1
cg21117668	7.16e-17	1				1
cg10660256	1.27e-16	1								1
cg04884908	1.37e-16	1								1
cg07441143	1.41e-16	1						1
cg08185241	1.62e-16	1								1
cg21410991	1.86e-16	1								1
cg12351433	1.91e-16	1									1
cg13494498	1.95e-16	1						1
cg03755123	2.43e-16	1								1
cg21518947	2.84e-16	1						1
cg00708598	3e-16	1								1
cg05764376	3.16e-16	1					1
cg25604883	3.39e-16	1					1
cg17461214	4.79e-16	1						1
cg21481775	5.15e-16	1								1
cg15748507	5.32e-16	1								1
cg05570980	5.61e-16	1								1
cg00448560	5.91e-16	1				1
cg25432696	6.2e-16	1								1
cg06207804	7.52e-16	1								1
cg19764436	7.65e-16	1								1
cg12024906	8.25e-16	1						1
cg13628514	8.34e-16	1						1
cg18448426	9.38e-16	1				1
cg22187630	1.11e-15	1					1
cg21237418	1.17e-15	1								1
cg04623955	1.26e-15	1								1
cg24838010	1.44e-15	1						1
cg15195276	1.73e-15	1					1
cg14380517	1.95e-15	1								1
cg09300114	1.99e-15	1								1
cg24642523	2.03e-15	1						1
cg12163132	2.21e-15	1						1
cg22161476	2.4e-15	1					1
cg02091100	2.53e-15	1						1
cg12782180	2.67e-15	1							1
cg26823505	2.8e-15	1						1
cg03945800	3.17e-15	1						1
cg10141715	3.32e-15	1								1
cg15674432	3.37e-15	1								1
cg16612562	4.02e-15	1						1
cg10957151	4.26e-15	1						1
cg22971191	4.33e-15	1						1
cg24507762	4.9e-15	1								1
cg19594666	5.11e-15	1							1
cg14958635	5.29e-15	1								1
cg10708905	5.81e-15	1					1
cg07102705	5.95e-15	1					1
cg15120942	6.06e-15	1								1
cg03251079	6.35e-15	1								1
cg20286200	6.35e-15	1					1
cg17692403	7.41e-15	1						1
cg15988232	9.82e-15	1									1
cg24127874	1.07e-14	1						1
cg01530101	1.14e-14	1						1
cg13615963	1.27e-14	1						1
cg10784813	1.3e-14	1						1
cg01348004	1.5e-14	1				1
cg26158023	1.58e-14	1				1
cg17199483	1.6e-14	1						1
cg27235662	1.62e-14	1						1
cg24646414	1.75e-14	1							1
cg16749578	1.77e-14	1								1
cg26219051	1.81e-14	1								1
cg10163825	1.97e-14	1								1
cg22747507	1.97e-14	1				1
cg26164310	2.56e-14	1					1
cg15774153	3.38e-14	1								1
cg19713196	3.52e-14	1						1
cg05221167	4.03e-14	1								1
cg15125472	4.26e-14	1								1
cg18538812	4.55e-14	1						1
cg12616487	5.56e-14	1					1
cg14400118	5.96e-14	1					1
cg17173423	6.42e-14	1						1
cg00653387	8.09e-14	1					1
cg21269934	8.37e-14	1								1
cg22858288	1.19e-13	1						1
cg19428336	1.4e-13	1								1
cg04726200	1.61e-13	1						1
cg14726637	1.67e-13	1								1
cg14859460	1.96e-13	1								1
cg03098643	2.23e-13	1					1
cg13460409	2.52e-13	1									1
cg01643580	2.71e-13	1								1
cg27067618	3.17e-13	1						1
cg16431978	3.45e-13	1						1
cg00394658	3.56e-13	1								1
cg08261094	3.71e-13	1								1
cg10989517	4.29e-13	1						1
cg16313343	4.52e-13	1						1
cg00263760	4.56e-13	1								1
cg20761322	5.54e-13	1									1
cg19014419	6.89e-13	1								1
cg12978308	7.04e-13	1								1
cg08587542	8.13e-13	1						1
cg07551659	8.17e-13	1								1
cg10065825	8.92e-13	1					1
cg22646937	9.13e-13	1						1
cg25711779	9.53e-13	1						1
cg10889792	9.59e-13	1						1
cg03000846	1.02e-12	1								1
cg01479232	1.09e-12	1						1
cg20015689	1.24e-12	1						1
cg10362475	1.28e-12	1						1
cg17892556	1.37e-12	1					1
cg01934790	1.4e-12	1						1
cg25947945	1.4e-12	1						1
cg07845392	1.63e-12	1								1
cg22680204	2.04e-12	1					1
cg21033855	2.13e-12	1								1
cg09949775	2.33e-12	1						1
cg15107670	2.38e-12	1								1
cg19531130	2.65e-12	1								1
cg10063179	2.68e-12	1								1
cg06521852	2.99e-12	1						1
cg11319389	3.56e-12	1						1
cg15647515	3.59e-12	1								1
cg25484904	4.04e-12	1								1
cg03022541	4.09e-12	1						1
cg20287234	4.47e-12	1						1
cg05158615	6.14e-12	1								1
cg03533058	6.33e-12	1						1
cg16069910	6.52e-12	1						1
cg11009736	6.6e-12	1						1
cg19884262	7.38e-12	1								1
cg12966875	7.86e-12	1					1
cg11098259	9.21e-12	1						1
cg02519218	9.61e-12	1						1
cg19497444	9.62e-12	1						1
cg14614901	9.78e-12	1								1
cg08816023	9.89e-12	1						1
cg27345946	1.1e-11	1						1
cg09467501	1.16e-11	1								1
cg12827555	1.3e-11	1						1
cg13993218	1.32e-11	1						1
cg27090087	1.42e-11	1						1
cg14329157	1.43e-11	1									1
cg23181133	1.45e-11	1						1
cg15537850	1.53e-11	1						1
cg05331214	1.83e-11	1						1
cg13906813	1.94e-11	1						1
cg11521965	1.95e-11	1					1
cg06285340	2.06e-11	1						1
cg01993576	2.09e-11	1						1
cg10549973	2.37e-11	1								1
cg02501779	2.49e-11	1								1
cg23239396	2.63e-11	1					1
cg20028470	2.7e-11	1						1
cg15037004	2.8e-11	1						1
cg10734665	3.35e-11	1						1
cg17641252	3.38e-11	1						1
cg14377791	3.43e-11	1						1
cg08886154	3.86e-11	1						1
cg14755852	4.38e-11	1						1
cg23970089	4.45e-11	1								1
cg02564523	4.76e-11	1						1
cg13359415	5.04e-11	1					1
cg18006568	5.85e-11	1								1
cg22253945	6.51e-11	1						1
cg14912034	6.55e-11	1						1
cg17813891	6.93e-11	1						1
cg13688966	7.4e-11	1						1
cg20587394	7.63e-11	1								1
cg10646402	7.77e-11	1								1
cg12883767	7.84e-11	1						1
cg03826976	9.05e-11	1						1
cg27009703	9.5e-11	1								1
cg25993718	9.57e-11	1								1
cg09963123	1.01e-10	1								1
cg15202954	1.15e-10	1						1
cg27243140	1.31e-10	1						1
cg16606638	1.4e-10	1								1
cg05316065	1.66e-10	1						1
cg04488758	1.69e-10	1						1
cg05835416	1.74e-10	1						1
cg20392764	1.89e-10	1						1
cg18741908	1.95e-10	1								1
cg22443330	1.95e-10	1								1
cg05044994	1.96e-10	1						1
cg16004226	2.03e-10	1						1
cg15555014	2.34e-10	1						1
cg15228639	2.51e-10	1						1
cg19654437	2.55e-10	1						1
cg09106999	2.66e-10	1						1
cg03343942	2.73e-10	1						1
cg19042947	3.01e-10	1						1
cg12854483	3.14e-10	1						1
cg26628847	3.32e-10	1						1
cg20937139	3.32e-10	1					1
cg26743024	3.99e-10	1						1
cg16812893	4.15e-10	1						1
cg19096475	4.59e-10	1								1
cg02217814	4.7e-10	1					1
cg11154542	4.89e-10	1								1
cg22908581	4.9e-10	1						1
cg05535113	5.31e-10	1						1
cg02157083	5.35e-10	1						1
cg02212836	5.89e-10	1						1
cg02250594	6.25e-10	1								1
cg21917349	6.34e-10	1						1
cg04603031	6.38e-10	1								1
cg14894216	8.17e-10	1						1
cg10134939	8.28e-10	1						1
cg26093148	8.7e-10	1						1
cg17431739	9.16e-10	1						1
cg13126790	9.28e-10	1						1
cg09547190	9.67e-10	1						1
cg12044210	1.02e-09	1						1
cg25682080	1.1e-09	1						1
cg02545192	1.21e-09	1								1
cg12315311	1.22e-09	1						1
cg00662556	1.29e-09	1								1
cg07525077	1.4e-09	1						1
cg25027167	1.43e-09	1								1
cg24691461	1.46e-09	1						1
cg18055007	1.49e-09	1									1
cg11933267	1.53e-09	1						1
cg20616414	1.61e-09	1							1
cg23815000	1.62e-09	1						1
cg19067730	1.7e-09	1								1
cg06226384	2.03e-09	1						1
cg05722918	2.1e-09	1								1
cg12380764	2.17e-09	1						1
cg07443748	2.29e-09	1						1
cg23829949	2.31e-09	1						1
cg04391111	2.44e-09	1						1
cg04008913	2.65e-09	1						1
cg18839416	2.76e-09	1						1
cg10602543	3e-09	1						1
cg25573386	3.05e-09	1						1
cg04975920	3.17e-09	1						1
cg05767404	3.22e-09	1						1
cg22074467	3.42e-09	1						1
cg27016307	3.44e-09	1									1
cg26018901	3.47e-09	1								1
cg21529807	4e-09	1						1
cg26984805	4.08e-09	1						1
cg27081230	4.16e-09	1						1
cg00919857	4.29e-09	1						1
cg12869058	4.32e-09	1						1
cg23370883	4.65e-09	1						1
cg02266731	4.71e-09	1						1
cg25725843	5.04e-09	1								1
cg12688670	5.06e-09	1						1
cg09421562	5.07e-09	1						1
cg20802392	5.14e-09	1						1
cg07773116	5.4e-09	1								1
cg04048259	5.44e-09	1					1
cg08815403	5.51e-09	1						1
cg03760483	5.63e-09	1									1
cg18454685	6.5e-09	1								1
cg02440177	6.75e-09	1								1
cg06825166	7.64e-09	1						1
cg13813391	8e-09	1						1
cg13614181	8.18e-09	1							1
cg04030848	9.59e-09	1						1
cg05154390	9.7e-09	1						1
cg17833578	9.85e-09	1						1
cg05294243	1.04e-08	1									1
cg05517711	1.04e-08	1						1
cg26531804	1.12e-08	1						1
cg04478795	1.16e-08	1								1
cg00729275	1.2e-08	1						1
cg10453758	1.39e-08	1						1
cg02225847	1.43e-08	1								1
cg00431050	1.44e-08	1						1
cg01684579	1.45e-08	1						1
cg03294491	1.52e-08	1					1
cg04897683	1.55e-08	1								1
cg10486998	1.58e-08	1									1
cg13391235	1.59e-08	1						1
cg12819826	1.6e-08	1						1
cg02417408	1.63e-08	1						1
cg11484872	1.72e-08	1						1
cg15820955	1.87e-08	1						1
cg02988947	2.11e-08	1						1
cg10994430	2.17e-08	1					1
cg12005098	2.23e-08	1					1
cg01762581	2.29e-08	1						1
cg03954858	2.3e-08	1						1
cg00816620	2.33e-08	1						1
cg22319147	2.4e-08	1						1
cg11102782	2.42e-08	1								1
cg01001286	2.53e-08	1						1
cg15376097	2.55e-08	1						1
cg13500819	2.88e-08	1						1
cg18956481	2.92e-08	1					1
cg24355048	2.98e-08	1						1
cg25095951	3.2e-08	1						1
cg09244244	3.8e-08	1						1
cg14894144	4.01e-08	1									1
cg08081725	4.05e-08	1						1
cg08077673	4.26e-08	1								1
cg24854010	4.54e-08	1						1
cg26580095	5.11e-08	1						1
cg25249068	5.22e-08	1						1
cg20269537	5.77e-08	1						1
cg16984944	6.27e-08	1									1
cg20645065	6.99e-08	1						1
cg16264526	7.38e-08	1						1
cg07057831	7.51e-08	1					1
cg17118262	7.71e-08	1						1
cg26069745	8.41e-08	1						1
cg23696618	8.74e-08	1						1
cg19372178	8.96e-08	1						1
cg21184011	9.19e-08	1					1
cg11644586	9.59e-08	1								1
cg19357849	1.02e-07	1						1
cg04349727	1.05e-07	1						1
cg26499286	1.09e-07	1						1
cg02388150	1.11e-07	1									1
cg25388528	1.13e-07	1						1
cg02197293	1.14e-07	1						1
cg07285276	1.17e-07	1									1
cg21126943	1.19e-07	1						1
cg09340639	1.2e-07	1						1
cg16270990	1.2e-07	1						1
cg00888479	1.21e-07	1								1
cg13064571	1.32e-07	1						1
cg20225915	1.33e-07	1						1
cg04451770	1.4e-07	1						1
cg19831077	1.44e-07	1							1
cg00895324	1.7e-07	1						1
cg23507131	1.8e-07	1						1
cg22584138	1.85e-07	1						1
cg23349790	1.85e-07	1					1
cg15607672	1.88e-07	1						1
cg19912436	1.88e-07	1					1
cg02449608	1.9e-07	1						1
cg26316946	2.04e-07	1					1
cg25298754	2.23e-07	1						1
cg05890019	2.23e-07	1					1
cg16584573	2.31e-07	1								1
cg05208153	2.39e-07	1						1
cg12998614	2.45e-07	1								1
cg15898840	2.55e-07	1					1
cg18979491	2.56e-07	1						1
cg19579782	2.76e-07	1						1
cg21578207	2.83e-07	1						1
cg26024843	3.06e-07	1								1
cg06570224	1.33e-51	1
cg13327545	1.24e-48	1
cg03555227	2.98e-48	1
cg12934382	1.41e-47	1
cg11084334	4.83e-47	1
cg19671120	2.78e-46	1
cg19392831	3.01e-46	1
cg19802138	4.6e-46	1
cg00664406	1.42e-45	1
cg03771840	2.63e-45	1
cg02281167	1.65e-43	1
cg12878812	4.11e-43	1
cg19344626	4.51e-43	1
cg22303418	8.88e-43	1
cg12638731	1.03e-42	1
cg17592231	2.22e-42	1
cg07336350	2.65e-42	1
cg01889237	4.4e-42	1
cg13848598	5.88e-42	1
cg12757011	6.89e-42	1
cg03738025	7.69e-42	1
cg00764612	8.17e-42	1
cg02352240	1.43e-41	1
cg18933331	1.54e-41	1
cg15341124	1.65e-41	1
cg27050153	2.05e-41	1
cg11970349	3.3e-41	1
cg06821999	4.06e-41	1
cg23479922	3.74e-40	1
cg10967350	4.41e-40	1
cg11705975	4.52e-40	1
cg10683929	5.36e-40	1
cg26969888	8.86e-40	1
cg27209729	9.12e-40	1
cg00006081	1.3e-39	1
cg04453050	1.31e-39	1
cg20591472	1.33e-39	1
cg02898293	1.49e-39	1
cg07850154	1.54e-39	1
cg02287710	1.55e-39	1
cg26921969	1.71e-39	1
cg16361966	2.02e-39	1
cg02318784	2.06e-39	1
cg08534628	2.92e-39	1
cg19821713	4.89e-39	1
cg00875989	5.88e-39	1
cg05168491	6.63e-39	1
cg04521004	9.51e-39	1
cg13246235	1.15e-38	1
cg14410016	1.23e-38	1
cg03074925	1.45e-38	1
cg18358869	1.47e-38	1
cg08550421	1.57e-38	1
cg06942685	1.75e-38	1
cg23401445	2.44e-38	1
cg04503319	2.93e-38	1
cg08957484	2.99e-38	1
cg22694818	3.41e-38	1
cg03047995	3.87e-38	1
cg16512661	4.12e-38	1
cg22358580	4.15e-38	1
cg18471993	4.91e-38	1
cg18159860	5.02e-38	1
cg27209578	8.31e-38	1
cg25351606	8.68e-38	1
cg04731544	9.06e-38	1
cg15007156	1.15e-37	1
cg21493505	1.15e-37	1
cg06966811	1.25e-37	1
cg04969688	1.42e-37	1
cg09178678	1.51e-37	1
cg02872426	1.54e-37	1
cg02662828	1.58e-37	1
cg18358723	1.62e-37	1
cg24673101	1.67e-37	1
cg18215449	1.77e-37	1
cg06335867	2e-37	1
cg17243289	2.08e-37	1
cg01464052	2.21e-37	1
cg16582779	2.29e-37	1
cg06707978	2.41e-37	1
cg20192747	2.49e-37	1
cg26856607	2.8e-37	1
cg11649376	2.89e-37	1
cg08874609	2.97e-37	1
cg18023598	2.97e-37	1
cg10005978	3.88e-37	1
cg15084543	4.12e-37	1
cg10242160	4.39e-37	1
cg00495775	4.6e-37	1
cg12597389	4.6e-37	1
cg01302656	6.03e-37	1
cg23331484	6.05e-37	1
cg19855470	6.24e-37	1
cg17326555	6.8e-37	1
cg07178825	7.75e-37	1
cg26048025	8.1e-37	1
cg15979173	9.67e-37	1
cg10943359	1.03e-36	1
cg06602847	1.05e-36	1
cg00303541	1.25e-36	1
cg04651240	1.35e-36	1
cg01557798	1.53e-36	1
cg17953764	1.78e-36	1
cg01153166	1.86e-36	1
cg03190219	2.16e-36	1
cg26354128	2.87e-36	1
cg06987468	3.03e-36	1
cg15150970	3.09e-36	1
cg13974632	3.18e-36	1
cg14405924	3.95e-36	1
cg07254032	4.14e-36	1
cg25124276	4.27e-36	1
cg11741201	4.36e-36	1
cg19702785	4.39e-36	1
cg02402091	4.99e-36	1
cg07094915	5.11e-36	1
cg11896587	5.19e-36	1
cg03989260	5.41e-36	1
cg00260802	6.95e-36	1
cg05301866	7.23e-36	1
cg00094518	7.48e-36	1
cg19165390	7.69e-36	1
cg10806820	9.48e-36	1
cg21899500	1.26e-35	1
cg15168727	1.69e-35	1
cg26685941	2.83e-35	1
cg18738190	3.05e-35	1
cg03553587	3.26e-35	1
cg23746497	3.5e-35	1
cg03422911	3.89e-35	1
cg13570972	4.47e-35	1
cg04792712	4.53e-35	1
cg20688709	4.85e-35	1
cg10827488	4.97e-35	1
cg21184711	6.9e-35	1
cg01106338	7.17e-35	1
cg20128928	8.89e-35	1
cg01294808	9.63e-35	1
cg09124496	9.79e-35	1
cg25584930	1.08e-34	1
cg15931839	1.1e-34	1
cg10906284	1.2e-34	1
cg24853724	1.34e-34	1
cg12764034	1.39e-34	1
cg08023265	1.4e-34	1
cg20249566	1.46e-34	1
cg15658306	1.48e-34	1
cg23488804	1.52e-34	1
cg00145253	1.64e-34	1
cg02699218	1.82e-34	1
cg21498772	1.95e-34	1
cg25739875	2.64e-34	1
cg15335436	2.76e-34	1
cg04090392	2.88e-34	1
cg11009362	2.94e-34	1
cg02397768	2.96e-34	1
cg27076669	2.96e-34	1
cg19414741	3.85e-34	1
cg03437157	4.2e-34	1
cg18057109	5.07e-34	1
cg25693132	5.07e-34	1
cg07924081	5.39e-34	1
cg04193160	5.48e-34	1
cg20442599	5.61e-34	1
cg16290275	5.73e-34	1
cg23368787	5.92e-34	1
cg03262554	6.6e-34	1
cg14862806	6.81e-34	1
cg20334313	7.12e-34	1
cg04267526	7.38e-34	1
cg22943590	7.38e-34	1
cg20665157	8.58e-34	1
cg04609576	9.71e-34	1
cg05700079	9.96e-34	1
cg20116935	1.16e-33	1
cg00848780	1.19e-33	1
cg10336131	1.35e-33	1
cg04193015	1.42e-33	1
cg24525176	1.46e-33	1
cg02812207	1.55e-33	1
cg24497732	1.84e-33	1
cg09099868	2.23e-33	1
cg00055679	2.3e-33	1
cg04807594	2.45e-33	1
cg18297437	2.66e-33	1
cg02342594	2.77e-33	1
cg20445774	2.98e-33	1
cg01770755	2.99e-33	1
cg26248284	3.19e-33	1
cg00105628	3.29e-33	1
cg11436113	3.79e-33	1
cg07060551	4.33e-33	1
cg05650846	4.51e-33	1
cg02383785	4.53e-33	1
cg22127570	4.55e-33	1
cg12634306	4.58e-33	1
cg14901671	5.04e-33	1
cg18656708	5.4e-33	1
cg12164596	5.83e-33	1
cg12852499	6e-33	1
cg17621438	6.1e-33	1
cg11563680	6.18e-33	1
cg24698655	6.98e-33	1
cg09232937	7.01e-33	1
cg24935332	7.12e-33	1
cg11204212	7.27e-33	1
cg18993949	7.28e-33	1
cg27020216	7.5e-33	1
cg22095604	7.71e-33	1
cg18450254	7.81e-33	1
cg16705627	8.09e-33	1
cg10530883	8.16e-33	1
cg25994988	8.18e-33	1
cg04104132	8.29e-33	1
cg26350754	8.54e-33	1
cg04450459	8.85e-33	1
cg04753583	9.4e-33	1
cg08956463	9.48e-33	1
cg10676084	9.5e-33	1
cg17457912	1.14e-32	1
cg26422458	1.15e-32	1
cg03725309	1.18e-32	1
cg07057579	1.28e-32	1
cg12052661	1.32e-32	1
cg06836406	1.37e-32	1
cg02327997	1.39e-32	1
cg24109612	1.54e-32	1
cg24452260	1.56e-32	1
cg26126806	1.61e-32	1
cg09774917	1.7e-32	1
cg20751926	1.7e-32	1
cg10111115	1.76e-32	1
cg17339147	1.79e-32	1
cg19407095	1.88e-32	1
cg25533247	2.03e-32	1
cg04295144	2.21e-32	1
cg05404236	2.27e-32	1
cg15449956	2.29e-32	1
cg02923706	2.31e-32	1
cg23847109	2.35e-32	1
cg27213509	2.35e-32	1
cg00178249	2.39e-32	1
cg17280346	2.41e-32	1
cg24366557	2.51e-32	1
cg27215033	2.66e-32	1
cg04980928	2.71e-32	1
cg02057782	2.94e-32	1
cg14912644	3.03e-32	1
cg16544169	3.05e-32	1
cg10442251	3.32e-32	1
cg04455430	3.34e-32	1
cg11846112	3.37e-32	1
cg03593189	3.63e-32	1
cg13933080	3.94e-32	1
cg01382110	3.97e-32	1
cg25861699	4.09e-32	1
cg01812045	4.12e-32	1
cg02571816	4.24e-32	1
cg12089570	4.37e-32	1
cg16361302	5.14e-32	1
cg26333652	5.31e-32	1
cg03216846	6.14e-32	1
cg12348202	6.19e-32	1
cg16226962	6.34e-32	1
cg14956327	6.65e-32	1
cg22282410	6.67e-32	1
cg14472366	7.79e-32	1
cg24809973	8.17e-32	1
cg03735592	8.38e-32	1
cg22068629	9.27e-32	1
cg08509172	9.69e-32	1
cg05215925	9.8e-32	1
cg05923226	1.01e-31	1
cg22894896	1.08e-31	1
cg10796805	1.09e-31	1
cg21166964	1.17e-31	1
cg05942128	1.23e-31	1
cg18143296	1.28e-31	1
cg18240400	1.29e-31	1
cg05156137	1.57e-31	1
cg13654588	1.57e-31	1
cg24298421	1.61e-31	1
cg08044097	1.72e-31	1
cg21488279	1.73e-31	1
cg07851675	1.76e-31	1
cg12530503	1.82e-31	1
cg11931596	1.88e-31	1
cg14473145	1.91e-31	1
cg01297756	1.92e-31	1
cg01405582	1.92e-31	1
cg20747538	1.96e-31	1
cg26195356	1.99e-31	1
cg17939805	2.05e-31	1
cg18297196	2.08e-31	1
cg08184652	2.17e-31	1
cg03599078	2.27e-31	1
cg07191594	2.38e-31	1
cg12832726	2.4e-31	1
cg07416237	2.45e-31	1
cg01472299	2.56e-31	1
cg05825420	2.56e-31	1
cg08795964	2.62e-31	1
cg24466241	2.82e-31	1
cg16181396	2.88e-31	1
cg06676637	2.94e-31	1
cg10941566	3.18e-31	1
cg21911021	3.22e-31	1
cg24869601	3.58e-31	1
cg03677924	3.62e-31	1
cg22059812	3.73e-31	1
cg25334393	3.73e-31	1
cg04061117	3.74e-31	1
cg04467618	3.76e-31	1
cg01852585	3.8e-31	1
cg19663246	4.02e-31	1
cg12685846	4.15e-31	1
cg18184411	4.2e-31	1
cg21139312	4.24e-31	1
cg12296772	4.31e-31	1
cg17046577	4.43e-31	1
cg24150153	4.52e-31	1
cg00295572	4.98e-31	1
cg10477621	5e-31	1
cg13016524	5e-31	1
cg17526229	5.02e-31	1
cg03757784	5.05e-31	1
cg06226630	5.19e-31	1
cg16546442	5.28e-31	1
cg13385220	5.37e-31	1
cg14612428	5.37e-31	1
cg07639287	5.57e-31	1
cg05895545	6.14e-31	1
cg25236230	6.54e-31	1
cg27137983	6.72e-31	1
cg06567373	6.86e-31	1
cg16085531	6.98e-31	1
cg05302338	6.99e-31	1
cg12899747	7.15e-31	1
cg01172150	7.64e-31	1
cg02243785	7.79e-31	1
cg12508451	7.8e-31	1
cg16117273	7.81e-31	1
cg18115406	7.88e-31	1
cg15712559	7.94e-31	1
cg19284211	8.22e-31	1
cg16026922	8.24e-31	1
cg13176012	8.26e-31	1
cg27343616	8.46e-31	1
cg00390775	9.28e-31	1
cg15957055	9.33e-31	1
cg00959431	9.39e-31	1
cg15229481	9.58e-31	1
cg11260097	9.73e-31	1
cg13347071	9.8e-31	1
cg02048412	1.02e-30	1
cg13080716	1.03e-30	1
cg01460436	1.07e-30	1
cg06911110	1.07e-30	1
cg10127483	1.07e-30	1
cg18032969	1.07e-30	1
cg13272546	1.12e-30	1
cg07739179	1.14e-30	1
cg02489908	1.16e-30	1
cg25773262	1.17e-30	1
cg03337035	1.21e-30	1
cg00062245	1.29e-30	1
cg06878361	1.31e-30	1
cg08305436	1.32e-30	1
cg16604658	1.37e-30	1
cg19029181	1.37e-30	1
cg04044664	1.38e-30	1
cg20491914	1.39e-30	1
cg04971534	1.4e-30	1
cg19311218	1.4e-30	1
cg01883408	1.51e-30	1
cg01243823	1.52e-30	1
cg14134497	1.55e-30	1
cg08263071	1.58e-30	1
cg13633270	1.58e-30	1
cg08690859	1.64e-30	1
cg12198813	1.65e-30	1
cg20992114	1.71e-30	1
cg12894649	1.74e-30	1
cg05667379	1.84e-30	1
cg21299542	1.88e-30	1
cg06306198	1.95e-30	1
cg20119148	1.97e-30	1
cg02374745	2.1e-30	1
cg19500607	2.2e-30	1
cg12153755	2.33e-30	1
cg14914422	2.36e-30	1
cg19016652	2.36e-30	1
cg14289542	2.55e-30	1
cg04900080	2.58e-30	1
cg01047555	2.63e-30	1
cg18327056	2.68e-30	1
cg18329187	2.68e-30	1
cg07883457	2.72e-30	1
cg18194945	2.9e-30	1
cg10192893	2.94e-30	1
cg01295392	3e-30	1
cg24931632	3.12e-30	1
cg11353250	3.15e-30	1
cg21213853	3.19e-30	1
cg19753867	3.26e-30	1
cg17584196	3.27e-30	1
cg00184376	3.38e-30	1
cg11201710	3.41e-30	1
cg05339415	3.54e-30	1
cg26557693	3.54e-30	1
cg15001747	3.84e-30	1
cg18425434	3.9e-30	1
cg19181162	3.9e-30	1
cg23026864	3.93e-30	1
cg11413039	4.06e-30	1
cg06558502	4.23e-30	1
cg24745495	4.34e-30	1
cg17920479	4.36e-30	1
cg14006181	4.6e-30	1
cg17168836	4.7e-30	1
cg09767822	4.72e-30	1
cg19021738	4.82e-30	1
cg22234080	5.06e-30	1
cg10290276	5.13e-30	1
cg02900766	5.59e-30	1
cg21164131	5.75e-30	1
cg23449696	5.89e-30	1
cg06662812	6.2e-30	1
cg16385335	6.2e-30	1
cg04784672	6.55e-30	1
cg02093112	6.8e-30	1
cg27346707	7.06e-30	1
cg06232807	7.35e-30	1
cg12883523	8.45e-30	1
cg18279094	8.55e-30	1
cg24301620	8.57e-30	1
cg26935102	8.64e-30	1
cg17161718	9.38e-30	1
cg06641153	9.45e-30	1
cg11982293	9.58e-30	1
cg03512426	9.83e-30	1
cg24224020	9.94e-30	1
cg08482531	1.08e-29	1
cg26088662	1.08e-29	1
cg24863335	1.14e-29	1
cg01537995	1.17e-29	1
cg14639163	1.19e-29	1
cg10266211	1.25e-29	1
cg14265068	1.29e-29	1
cg08316825	1.35e-29	1
cg09644065	1.4e-29	1
cg16822939	1.45e-29	1
cg16983588	1.47e-29	1
cg20467957	1.51e-29	1
cg17436656	1.55e-29	1
cg20149168	1.58e-29	1
cg23016734	1.61e-29	1
cg12453631	1.62e-29	1
cg09017434	1.63e-29	1
cg10077239	1.64e-29	1
cg06421614	1.65e-29	1
cg15238382	1.73e-29	1
cg18541254	1.75e-29	1
cg10589949	1.77e-29	1
cg19318393	1.79e-29	1
cg24892069	1.79e-29	1
cg05344066	1.8e-29	1
cg10239388	1.8e-29	1
cg22078805	1.84e-29	1
cg21595709	1.85e-29	1
cg07788092	1.88e-29	1
cg09336320	1.99e-29	1
cg07149609	2.08e-29	1
cg24035245	2.12e-29	1
cg03986829	2.13e-29	1
cg08453194	2.18e-29	1
cg08445802	2.25e-29	1
cg18044383	2.36e-29	1
cg07758738	2.37e-29	1
cg22361181	2.41e-29	1
cg08211028	2.42e-29	1
cg09256201	2.46e-29	1
cg01220680	2.47e-29	1
cg26304237	2.59e-29	1
cg21829923	2.65e-29	1
cg09469566	2.78e-29	1
cg13954457	2.83e-29	1
cg22138735	2.85e-29	1
cg18310639	2.94e-29	1
cg21159778	2.97e-29	1
cg25385733	3.1e-29	1
cg04228468	3.16e-29	1
cg14583999	3.21e-29	1
cg12037450	3.31e-29	1
cg16919569	3.32e-29	1
cg11807280	3.33e-29	1
cg04931216	3.37e-29	1
cg04654288	3.4e-29	1
cg21381065	3.4e-29	1
cg22958047	3.52e-29	1
cg00251125	3.54e-29	1
cg11811610	3.61e-29	1
cg21270860	3.61e-29	1
cg26558485	3.64e-29	1
cg13546414	3.82e-29	1
cg03793270	4.16e-29	1
cg04961582	4.17e-29	1
cg15895690	4.28e-29	1
cg17816394	4.44e-29	1
cg14971895	4.45e-29	1
cg03147185	4.47e-29	1
cg15562220	4.59e-29	1
cg01664864	4.87e-29	1
cg01461824	4.9e-29	1
cg00214791	4.99e-29	1
cg23588217	5.14e-29	1
cg07544187	5.19e-29	1
cg02662277	5.31e-29	1
cg05024939	5.72e-29	1
cg01610605	5.87e-29	1
cg05099387	5.91e-29	1
cg05764628	5.98e-29	1
cg23677657	5.99e-29	1
cg05981335	6.07e-29	1
cg04337534	6.13e-29	1
cg01758512	6.15e-29	1
cg23944804	6.37e-29	1
cg03753391	6.49e-29	1
cg00193668	6.54e-29	1
cg00388812	6.55e-29	1
cg08638184	6.62e-29	1
cg16184803	6.74e-29	1
cg03705912	6.96e-29	1
cg06049781	7.1e-29	1
cg25716623	7.33e-29	1
cg18384778	7.9e-29	1
cg01080998	7.93e-29	1
cg17954152	8.06e-29	1
cg10835286	8.77e-29	1
cg18618815	9e-29	1
cg09578475	9.05e-29	1
cg04105923	9.16e-29	1
cg13378934	9.19e-29	1
cg24369989	9.51e-29	1
cg23049291	9.53e-29	1
cg15110296	9.63e-29	1
cg03468072	9.76e-29	1
cg15159104	9.82e-29	1
cg00595237	1.06e-28	1
cg04865691	1.06e-28	1
cg05835105	1.07e-28	1
cg01942962	1.09e-28	1
cg26332061	1.09e-28	1
cg00384539	1.13e-28	1
cg10635122	1.13e-28	1
cg05412028	1.19e-28	1
cg13702421	1.19e-28	1
cg07552707	1.2e-28	1
cg26659079	1.2e-28	1
cg03178798	1.25e-28	1
cg04751276	1.26e-28	1
cg07671776	1.27e-28	1
cg22685409	1.27e-28	1
cg05175318	1.29e-28	1
cg12172057	1.36e-28	1
cg12577320	1.36e-28	1
cg04188862	1.37e-28	1
cg12130211	1.4e-28	1
cg01331772	1.41e-28	1
cg22147660	1.43e-28	1
cg12325536	1.44e-28	1
cg19942495	1.45e-28	1
cg16664405	1.46e-28	1
cg01234420	1.47e-28	1
cg04211115	1.5e-28	1
cg27151362	1.5e-28	1
cg04100532	1.51e-28	1
cg01867395	1.55e-28	1
cg14068328	1.56e-28	1
cg04738965	1.57e-28	1
cg13917151	1.57e-28	1
cg08475096	1.59e-28	1
cg23093589	1.6e-28	1
cg06365535	1.61e-28	1
cg17465752	1.64e-28	1
cg08402433	1.72e-28	1
cg15736994	1.72e-28	1
cg00602811	1.75e-28	1
cg13300273	1.82e-28	1
cg11574975	1.92e-28	1
cg06719900	1.93e-28	1
cg13321967	1.94e-28	1
cg26056703	1.99e-28	1
cg25649641	2.02e-28	1
cg14323675	2.03e-28	1
cg14750948	2.08e-28	1
cg03320827	2.11e-28	1
cg07556059	2.11e-28	1
cg03972466	2.3e-28	1
cg17438030	2.34e-28	1
cg05678100	2.37e-28	1
cg08891071	2.41e-28	1
cg13728834	2.42e-28	1
cg01026458	2.46e-28	1
cg05378938	2.46e-28	1
cg22274539	2.49e-28	1
cg27436995	2.49e-28	1
cg24222995	2.54e-28	1
cg09226262	2.59e-28	1
cg07489048	2.67e-28	1
cg15296767	2.75e-28	1
cg17549100	2.78e-28	1
cg01492538	2.87e-28	1
cg24783211	2.87e-28	1
cg09793172	2.91e-28	1
cg07027430	2.92e-28	1
cg21609640	2.94e-28	1
cg07892422	3e-28	1
cg04343928	3.16e-28	1
cg14058848	3.18e-28	1
cg17555373	3.24e-28	1
cg19351628	3.26e-28	1
cg20515136	3.3e-28	1
cg04360793	3.36e-28	1
cg20884298	3.45e-28	1
cg24601716	3.52e-28	1
cg19935040	3.55e-28	1
cg09310092	3.58e-28	1
cg23527621	3.59e-28	1
cg02973171	3.68e-28	1
cg06571387	3.71e-28	1
cg04381957	3.79e-28	1
cg01352108	3.8e-28	1
cg05374654	3.82e-28	1
cg10806711	3.85e-28	1
cg05694021	3.94e-28	1
cg26060489	3.94e-28	1
cg22727965	4.04e-28	1
cg25841008	4.16e-28	1
cg24125828	4.27e-28	1
cg18249173	4.32e-28	1
cg25461801	4.34e-28	1
cg25244722	4.36e-28	1
cg26628907	4.47e-28	1
cg19927816	4.49e-28	1
cg21255438	4.5e-28	1
cg13161658	4.6e-28	1
cg02438107	4.66e-28	1
cg26543112	4.75e-28	1
cg19453093	4.78e-28	1
cg17362434	5.1e-28	1
cg18679410	5.16e-28	1
cg21091227	5.36e-28	1
cg15557036	5.5e-28	1
cg06942701	5.55e-28	1
cg00101260	5.61e-28	1
cg02801786	5.77e-28	1
cg26078977	5.77e-28	1
cg13193239	5.84e-28	1
cg23718736	5.98e-28	1
cg02825171	6.54e-28	1
cg10989634	6.71e-28	1
cg18729298	6.77e-28	1
cg07125243	6.87e-28	1
cg04528038	6.88e-28	1
cg06258780	6.89e-28	1
cg23119026	7.04e-28	1
cg05651903	7.2e-28	1
cg19554389	7.23e-28	1
cg05142982	7.27e-28	1
cg04813880	7.44e-28	1
cg08152546	7.63e-28	1
cg21863110	7.69e-28	1
cg01908954	7.82e-28	1
cg07103129	7.92e-28	1
cg20175390	7.99e-28	1
cg17759274	8.37e-28	1
cg04792813	8.52e-28	1
cg18347642	8.75e-28	1
cg24433287	8.79e-28	1
cg01410359	9.04e-28	1
cg12161228	9.23e-28	1
cg02030542	9.44e-28	1
cg03790250	9.72e-28	1
cg18235937	9.93e-28	1
cg04517323	1.02e-27	1
cg17696377	1.02e-27	1
cg17840719	1.03e-27	1
cg02518216	1.08e-27	1
cg21617516	1.08e-27	1
cg04684267	1.09e-27	1
cg00654888	1.1e-27	1
cg24818566	1.1e-27	1
cg17722002	1.12e-27	1
cg03200166	1.13e-27	1
cg23085662	1.15e-27	1
cg16547027	1.17e-27	1
cg26050864	1.18e-27	1
cg21333674	1.2e-27	1
cg05903444	1.21e-27	1
cg00569447	1.22e-27	1
cg02519751	1.26e-27	1
cg17980283	1.27e-27	1
cg10475970	1.29e-27	1
cg16911349	1.29e-27	1
cg27392792	1.3e-27	1
cg02056062	1.31e-27	1
cg18299835	1.31e-27	1
cg19707040	1.36e-27	1
cg21874213	1.36e-27	1
cg26947626	1.39e-27	1
cg05733135	1.4e-27	1
cg18257814	1.46e-27	1
cg18961681	1.48e-27	1
cg20669012	1.51e-27	1
cg15893346	1.55e-27	1
cg02728483	1.56e-27	1
cg02442436	1.63e-27	1
cg01160394	1.65e-27	1
cg07665387	1.66e-27	1
cg18954388	1.67e-27	1
cg10912240	1.71e-27	1
cg27237706	1.74e-27	1
cg18410872	1.78e-27	1
cg15393490	1.81e-27	1
cg05337137	1.82e-27	1
cg24228329	1.82e-27	1
cg05637536	1.84e-27	1
cg12626956	1.85e-27	1
cg17828689	1.85e-27	1
cg17804348	1.88e-27	1
cg07540103	1.92e-27	1
cg14156751	1.92e-27	1
cg03428864	1.97e-27	1
cg08885800	1.97e-27	1
cg27571769	2e-27	1
cg14676592	2.16e-27	1
cg22105145	2.16e-27	1
cg07811198	2.23e-27	1
cg00020474	2.26e-27	1
cg18449120	2.26e-27	1
cg02388882	2.5e-27	1
cg19389953	2.5e-27	1
cg06247837	2.51e-27	1
cg16735881	2.56e-27	1
cg20778451	2.59e-27	1
cg05805297	2.6e-27	1
cg17588800	2.74e-27	1
cg00144180	2.81e-27	1
cg16832267	2.81e-27	1
cg01449663	2.86e-27	1
cg19670290	2.89e-27	1
cg03927133	2.95e-27	1
cg22043168	2.98e-27	1
cg23891996	3.01e-27	1
cg10015871	3.03e-27	1
cg12670347	3.09e-27	1
cg24395452	3.09e-27	1
cg19078576	3.17e-27	1
cg09247060	3.22e-27	1
cg18928900	3.26e-27	1
cg01503065	3.27e-27	1
cg22737154	3.27e-27	1
cg14473568	3.29e-27	1
cg26815395	3.47e-27	1
cg27317647	3.47e-27	1
cg16043357	3.52e-27	1
cg01032675	3.65e-27	1
cg01069941	3.69e-27	1
cg00804078	3.7e-27	1
cg17101296	3.78e-27	1
cg04157263	3.9e-27	1
cg11482794	3.95e-27	1
cg13786089	4.05e-27	1
cg18445088	4.06e-27	1
cg26137868	4.07e-27	1
cg04692403	4.21e-27	1
cg17603689	4.23e-27	1
cg11217218	4.25e-27	1
cg00434010	4.28e-27	1
cg15416877	4.36e-27	1
cg10424974	4.42e-27	1
cg10616795	4.56e-27	1
cg11441704	4.57e-27	1
cg09082903	4.62e-27	1
cg24259244	4.68e-27	1
cg05039475	4.78e-27	1
cg02328239	4.96e-27	1
cg03992259	5.03e-27	1
cg04950301	5.2e-27	1
cg03002352	5.28e-27	1
cg10663078	5.28e-27	1
cg06765217	5.29e-27	1
cg01955153	5.32e-27	1
cg16257029	5.33e-27	1
cg00686880	5.35e-27	1
cg08681855	5.4e-27	1
cg23087306	5.45e-27	1
cg18501647	5.46e-27	1
cg14823851	5.5e-27	1
cg15452970	5.58e-27	1
cg09601175	5.6e-27	1
cg22910449	5.66e-27	1
cg02047661	5.85e-27	1
cg21657577	5.94e-27	1
cg11353035	5.98e-27	1
cg14512563	6.02e-27	1
cg05784157	6.03e-27	1
cg10722226	6.04e-27	1
cg16969368	6.17e-27	1
cg06594404	6.23e-27	1
cg05571970	6.24e-27	1
cg19098763	6.28e-27	1
cg21179618	6.29e-27	1
cg08944236	6.51e-27	1
cg22331349	6.73e-27	1
cg13882284	6.89e-27	1
cg22557662	6.91e-27	1
cg17666418	6.94e-27	1
cg26886462	6.94e-27	1
cg03573446	6.97e-27	1
cg21762820	6.99e-27	1
cg26094599	7.06e-27	1
cg15703690	7.18e-27	1
cg05628049	7.2e-27	1
cg08183141	7.21e-27	1
cg20941453	7.24e-27	1
cg14428590	7.47e-27	1
cg27520170	7.48e-27	1
cg27196745	7.52e-27	1
cg10852154	7.64e-27	1
cg04298953	7.66e-27	1
cg18685561	7.68e-27	1
cg05881221	7.7e-27	1
cg06667761	7.76e-27	1
cg25308508	7.79e-27	1
cg20268039	7.82e-27	1
cg08244866	7.94e-27	1
cg05365199	8.05e-27	1
cg01162672	8.08e-27	1
cg20248093	8.14e-27	1
cg09864457	8.15e-27	1
cg20270188	8.15e-27	1
cg10298052	8.2e-27	1
cg12030667	8.27e-27	1
cg01716224	8.57e-27	1
cg05093315	8.6e-27	1
cg05441854	8.71e-27	1
cg08658787	9.23e-27	1
cg02150988	9.38e-27	1
cg17916490	9.61e-27	1
cg02114954	9.91e-27	1
cg21948716	9.91e-27	1
cg03244696	9.93e-27	1
cg01474257	1.02e-26	1
cg27591349	1.04e-26	1
cg20816447	1.06e-26	1
cg00204501	1.07e-26	1
cg10805721	1.08e-26	1
cg02241055	1.11e-26	1
cg24357463	1.12e-26	1
cg12315713	1.13e-26	1
cg21725716	1.14e-26	1
cg00247557	1.15e-26	1
cg02102424	1.15e-26	1
cg04034583	1.15e-26	1
cg14934413	1.15e-26	1
cg15892784	1.16e-26	1
cg23142799	1.16e-26	1
cg00335712	1.19e-26	1
cg13210467	1.19e-26	1
cg23254393	1.19e-26	1
cg03018380	1.21e-26	1
cg11199713	1.24e-26	1
cg15402095	1.26e-26	1
cg26345105	1.26e-26	1
cg18193094	1.29e-26	1
cg20272935	1.31e-26	1
cg06619066	1.33e-26	1
cg10329173	1.33e-26	1
cg18859174	1.33e-26	1
cg10176110	1.35e-26	1
cg14848594	1.36e-26	1
cg22633280	1.36e-26	1
cg07077013	1.38e-26	1
cg23368715	1.38e-26	1
cg08767286	1.4e-26	1
cg25763393	1.44e-26	1
cg12435629	1.45e-26	1
cg15989068	1.45e-26	1
cg20461912	1.45e-26	1
cg00860225	1.48e-26	1
cg03129384	1.49e-26	1
cg00336320	1.5e-26	1
cg03758021	1.54e-26	1
cg05892674	1.54e-26	1
cg18299578	1.58e-26	1
cg20964856	1.64e-26	1
cg01352175	1.65e-26	1
cg03055693	1.65e-26	1
cg08468401	1.65e-26	1
cg17429236	1.67e-26	1
cg02400433	1.68e-26	1
cg00481644	1.75e-26	1
cg14583871	1.76e-26	1
cg17354303	1.77e-26	1
cg02829688	1.78e-26	1
cg15852516	1.78e-26	1
cg27434368	1.81e-26	1
cg07584066	1.82e-26	1
cg00741900	1.84e-26	1
cg06095270	1.88e-26	1
cg06488443	1.89e-26	1
cg23644005	1.91e-26	1
cg05937737	1.92e-26	1
cg20697025	1.92e-26	1
cg05926722	1.93e-26	1
cg09659227	1.97e-26	1
cg05740045	2e-26	1
cg02940165	2.06e-26	1
cg16987524	2.07e-26	1
cg26307359	2.1e-26	1
cg26405020	2.1e-26	1
cg20309891	2.12e-26	1
cg16590794	2.19e-26	1
cg16498194	2.25e-26	1
cg25510090	2.25e-26	1
cg05931439	2.26e-26	1
cg14427009	2.34e-26	1
cg16374999	2.53e-26	1
cg19179801	2.53e-26	1
cg22120714	2.54e-26	1
cg00949753	2.55e-26	1
cg14793287	2.59e-26	1
cg08975803	2.63e-26	1
cg20557687	2.65e-26	1
cg12711760	2.66e-26	1
cg00688962	2.7e-26	1
cg16933388	2.7e-26	1
cg24968721	2.71e-26	1
cg19161124	2.77e-26	1
cg19730691	2.77e-26	1
cg20470857	2.8e-26	1
cg03016906	2.81e-26	1
cg16080125	2.82e-26	1
cg16772514	2.82e-26	1
cg13823169	2.88e-26	1
cg12029804	2.91e-26	1
cg15485728	2.93e-26	1
cg12377139	2.98e-26	1
cg03277049	3.04e-26	1
[truncated: 20,124 more rows]

## Sheet: Nominally Associated
Nominally Age Associated CpG Sites
CG	Page	Zhang	Hannum [39]	Teschendorff [41]	Garagnani [56]	Florath [57]	Day [40]	Alisch [35]	Bocklandt [77]	Horvath [75]	Horvath [76]
cg03472880	3.65308e-07	1
cg13828047	3.65459e-07	1						1			1
cg26400341	3.65466e-07	1
cg12723492	3.65821e-07	1
cg08403064	3.66458e-07	1
cg25406138	3.67032e-07	1
cg21776599	3.67049e-07	1
cg12719844	3.67205e-07	1
cg16723381	3.67394e-07	1
cg18190866	3.67552e-07	1
cg18736431	3.67563e-07	1
cg07603511	3.6779e-07	1
cg04822456	3.67838e-07	1
cg18673377	3.68361e-07	1
cg11557636	3.68946e-07	1
cg18675097	3.69176e-07	1
cg11225330	3.69209e-07	1
cg01291336	3.69473e-07	1
cg04874795	3.69503e-07	1
cg16634661	3.69566e-07	1
cg21666857	3.69587e-07	1
cg16967578	3.69604e-07	1
cg22673064	3.69607e-07	1
cg18055610	3.69679e-07	1
cg09111831	3.69685e-07	1
cg02303701	3.70383e-07	1
cg02976699	3.70549e-07	1
cg05564251	3.70824e-07	1
cg02155184	3.70957e-07	1
cg14113958	3.71076e-07	1
cg05413277	3.71118e-07	1
cg04923875	3.71211e-07	1
cg07173112	3.71252e-07	1
cg19768241	3.71572e-07	1
cg10511902	3.7234e-07	1
cg21830368	3.72416e-07	1
cg01091029	3.72501e-07	1
cg02959282	3.72576e-07	1
cg02412803	3.72945e-07	1
cg16426459	3.7316e-07	1
cg22727810	3.73563e-07	1
cg22813430	3.73586e-07	1
cg10426658	3.73657e-07	1
cg26895804	3.73802e-07	1
cg23676577	3.74252e-07	1
cg08820801	3.7433e-07	1						1
cg18559348	3.74725e-07	1
cg09362796	3.74831e-07	1
cg01400040	3.75157e-07	1
cg02981443	3.75157e-07	1
cg21004565	3.75561e-07	1
cg05901765	3.7586e-07	1
cg24120841	3.75997e-07	1		1			1	1		1
cg11623339	3.76083e-07	1
cg00508950	3.76125e-07	1
cg13213799	3.76486e-07	1
cg07377098	3.76582e-07	1
cg06897478	3.76769e-07	1
cg05283685	3.76851e-07	1
cg24525138	3.77298e-07	1
cg20608895	3.77634e-07	1
cg11337388	3.77865e-07	1
cg10460033	3.78045e-07	1
cg09437327	3.7837e-07	1
cg08734600	3.78763e-07	1
cg27373749	3.78781e-07	1
cg09438605	3.78794e-07	1
cg20725239	3.7893e-07	1
cg00052665	3.7908e-07	1
cg01519765	3.79384e-07	1
cg12902741	3.79398e-07	1
cg00335735	3.79789e-07	1
cg04303033	3.7979e-07	1
cg17342925	3.7996e-07	1
cg18872215	3.80168e-07	1
cg07109743	3.80452e-07	1
cg07457213	3.80525e-07	1
cg11733958	3.80737e-07	1
cg15256053	3.8169e-07	1
cg22604316	3.82205e-07	1
cg12283724	3.82417e-07	1
cg24670552	3.83238e-07	1
cg21346043	3.83248e-07	1
cg27347104	3.83424e-07	1		1				1
cg02182592	3.83438e-07	1
cg25805770	3.83456e-07	1
cg23729443	3.83761e-07	1
cg25230111	3.83837e-07	1
cg13176979	3.8453e-07	1		1
cg09940677	3.8493e-07	1
cg00633552	3.85741e-07	1
cg00214970	3.85986e-07	1
cg15016120	3.85999e-07	1
cg02951357	3.86538e-07	1
cg08307469	3.86627e-07	1
cg10802700	3.87345e-07	1
cg23158754	3.87509e-07	1
cg04194840	3.87518e-07	1
cg21771250	3.87659e-07	1
cg23122901	3.87757e-07	1
cg11549025	3.87849e-07	1
cg15440026	3.88101e-07	1
cg11967431	3.88421e-07	1
cg12832565	3.88621e-07	1						1
cg19086110	3.88757e-07	1
cg11023328	3.88766e-07	1
cg02104952	3.89359e-07	1
cg04548926	3.89387e-07	1
cg02797539	3.89638e-07	1
cg11374335	3.89686e-07	1
cg04791601	3.89749e-07	1
cg04176246	3.89932e-07	1
cg19013178	3.90746e-07	1
cg04231319	3.90984e-07	1
cg08810397	3.91445e-07	1
cg23457588	3.91771e-07	1
cg22349396	3.91813e-07	1
cg16358696	3.91888e-07	1
cg01714756	3.91921e-07	1
cg22999343	3.92407e-07	1
cg05093065	3.92524e-07	1
cg20518511	3.92536e-07	1
cg23113350	3.93328e-07	1
cg21380181	3.93984e-07	1
cg21858961	3.9421e-07	1
cg26105278	3.9471e-07	1
cg06900386	3.95142e-07	1
cg16909579	3.95409e-07	1
cg23119809	3.9545e-07	1
cg03143886	3.95806e-07	1
cg23762657	3.96235e-07	1
cg21429745	3.9652e-07	1
cg19488206	3.96521e-07	1
cg26453130	3.96583e-07	1
cg26187205	3.96914e-07	1
cg12999084	3.97337e-07	1
cg23843022	3.97627e-07	1
cg15892963	3.97827e-07	1
cg03025880	3.97838e-07	1
cg07775417	3.97878e-07	1
cg06159353	3.98051e-07	1
cg08123444	3.98295e-07	1
cg18177533	3.98472e-07	1
cg12011522	3.98531e-07	1
cg05225461	3.98534e-07	1
cg23073319	3.98587e-07	1
cg10424417	3.98642e-07	1
cg17131837	3.98921e-07	1
cg14807793	3.99069e-07	1
cg27321175	3.99323e-07	1
cg18745131	3.99882e-07	1
cg07212852	4.00122e-07	1
cg06477069	4.00133e-07	1
cg18007983	4.00186e-07	1
cg24688248	4.0026e-07	1
cg02966574	4.00298e-07	1
cg09108394	4.00464e-07	1
cg07843512	4.00511e-07	1
cg20804831	4.00679e-07	1
cg03130276	4.01317e-07	1
cg12513221	4.01673e-07	1
cg18507053	4.01907e-07	1
cg07654762	4.01979e-07	1
cg16324409	4.02285e-07	1
cg18685455	4.02625e-07	1
cg02705835	4.03524e-07	1
cg10092779	4.03693e-07	1
cg19055323	4.0394e-07	1
cg17248487	4.03999e-07	1
cg06644373	4.04121e-07	1
cg07978996	4.04124e-07	1
cg27191312	4.04313e-07	1
cg09614389	4.04718e-07	1
cg05569767	4.0502e-07	1
cg12434085	4.05038e-07	1
cg13519035	4.05735e-07	1
cg01819512	4.0574e-07	1
cg21738443	4.0581e-07	1
cg14065697	4.07041e-07	1
cg18799510	4.07138e-07	1
cg27531490	4.07375e-07	1
cg04158018	4.07529e-07	1
cg15059065	4.08069e-07	1
cg07838106	4.08277e-07	1
cg11163997	4.08398e-07	1
cg05734220	4.08684e-07	1
cg20428033	4.0889e-07	1
cg02769206	4.09024e-07	1
cg26379339	4.09231e-07	1
cg04536829	4.09371e-07	1
cg23184070	4.09649e-07	1
cg13242000	4.09786e-07	1
cg00847277	4.10507e-07	1
cg23708133	4.10794e-07	1
cg24301724	4.11085e-07	1
cg06832446	4.11397e-07	1
cg09253581	4.12041e-07	1
cg04015687	4.12524e-07	1
cg25601889	4.12543e-07	1
cg17137424	4.12555e-07	1
cg12280622	4.13038e-07	1
cg22980293	4.13238e-07	1
cg05779219	4.1329e-07	1
cg05354831	4.14126e-07	1
cg01437235	4.14217e-07	1
cg26875655	4.14541e-07	1
cg03122532	4.14593e-07	1
cg07928642	4.14635e-07	1
cg13361558	4.14751e-07	1
cg27637706	4.14752e-07	1
cg20746552	4.15062e-07	1
cg13228642	4.15495e-07	1
cg14190522	4.1571e-07	1
cg14168713	4.15849e-07	1
cg07424377	4.15869e-07	1
cg01841306	4.16667e-07	1
cg03291825	4.1677e-07	1
cg04259168	4.17223e-07	1
cg14073922	4.17776e-07	1
cg17848546	4.18326e-07	1
cg04508701	4.18379e-07	1
cg13544883	4.1838e-07	1
cg11401784	4.18504e-07	1
cg07805542	4.18644e-07	1
cg04461481	4.19973e-07	1
cg25160899	4.2002e-07	1
cg17344321	4.20095e-07	1
cg01590848	4.20101e-07	1
cg03309393	4.20158e-07	1
cg15270892	4.20651e-07	1
cg26502666	4.21051e-07	1
cg20655070	4.21056e-07	1
cg19818826	4.21255e-07	1
cg20240860	4.21504e-07	1					1				1
cg07739841	4.22094e-07	1
cg09096787	4.22292e-07	1
cg04115026	4.22342e-07	1
cg26249168	4.2241e-07	1
cg08393041	4.2256e-07	1
cg16234966	4.2264e-07	1
cg02035102	4.23075e-07	1
cg13889750	4.23383e-07	1
cg24716275	4.23429e-07	1
cg22991101	4.23715e-07	1
cg25096615	4.23841e-07	1
cg05874806	4.23903e-07	1
cg07936109	4.24089e-07	1
cg27328245	4.25332e-07	1
cg02003612	4.25445e-07	1
cg07657332	4.25474e-07	1
cg10900641	4.26688e-07	1
cg20367304	4.26905e-07	1
cg13852784	4.27032e-07	1
cg09182750	4.27067e-07	1
cg15526825	4.27283e-07	1
cg09260667	4.27328e-07	1
cg09678212	4.27422e-07	1
cg20797216	4.2784e-07	1		1				1
cg12572625	4.28026e-07	1
cg06277697	4.28428e-07	1
cg02605370	4.28562e-07	1
cg02208313	4.2862e-07	1
cg11525980	4.28852e-07	1
cg16642695	4.29046e-07	1
cg12622597	4.29275e-07	1
cg08884074	4.29551e-07	1
cg13520394	4.29856e-07	1
cg21878859	4.2986e-07	1
cg03193472	4.30322e-07	1
cg09211763	4.31123e-07	1
cg01516372	4.31816e-07	1
cg08387780	4.31897e-07	1
cg21585409	4.32138e-07	1
cg00643222	4.32194e-07	1
cg13550311	4.32199e-07	1
cg09248660	4.32398e-07	1
cg12076551	4.32621e-07	1
cg00491064	4.32829e-07	1
cg24807547	4.32837e-07	1
cg23001650	4.3296e-07	1						1
cg15485378	4.33934e-07	1
cg09747445	4.34045e-07	1
cg05339727	4.34173e-07	1
cg26021960	4.34348e-07	1
cg10285420	4.34436e-07	1
cg15404665	4.34523e-07	1
cg17689490	4.35303e-07	1
cg03896940	4.35442e-07	1
cg05431842	4.35665e-07	1
cg22533573	4.36036e-07	1
cg21635588	4.36285e-07	1
cg26785370	4.36323e-07	1
cg26553501	4.36465e-07	1
cg12644059	4.36529e-07	1
cg25687642	4.37882e-07	1
cg26523565	4.38135e-07	1
cg19055803	4.38141e-07	1
cg25556432	4.38436e-07	1
cg05788176	4.38827e-07	1
cg24159335	4.38866e-07	1
cg12477923	4.38935e-07	1
cg14951497	4.39109e-07	1
cg17720286	4.39684e-07	1
cg12157761	4.40233e-07	1
cg16967626	4.40618e-07	1
cg02158486	4.40709e-07	1
cg14286456	4.40897e-07	1
cg13561807	4.40978e-07	1
cg13735282	4.41004e-07	1
cg00207921	4.41229e-07	1
cg23109968	4.41251e-07	1
cg06175907	4.41528e-07	1
cg11439821	4.41582e-07	1
cg23885415	4.41654e-07	1
cg16857548	4.41806e-07	1
cg09873164	4.42557e-07	1
cg09723833	4.42718e-07	1
cg04171808	4.42924e-07	1
cg15491461	4.43064e-07	1
cg06309968	4.43286e-07	1
cg13882377	4.43565e-07	1
cg04608933	4.44656e-07	1
cg11079129	4.46535e-07	1
cg11411220	4.46747e-07	1
cg09814975	4.46749e-07	1
cg10764101	4.46912e-07	1
cg22295925	4.4702e-07	1
cg05992786	4.47422e-07	1
cg05140806	4.47679e-07	1
cg11601523	4.48137e-07	1
cg18854765	4.48937e-07	1
cg14057952	4.49278e-07	1
cg01429859	4.49296e-07	1
cg21587066	4.49624e-07	1
cg17710804	4.4986e-07	1
cg25441141	4.50114e-07	1
cg16059978	4.51626e-07	1
cg13860281	4.51935e-07	1
cg22292345	4.52281e-07	1
cg00386408	4.52842e-07	1								1
cg03116124	4.52997e-07	1
cg01980222	4.53137e-07	1		1				1
cg15386773	4.53352e-07	1
cg01207974	4.53724e-07	1
cg13260758	4.53906e-07	1
cg06962549	4.53942e-07	1
cg19356189	4.54686e-07	1					1	1
cg03428109	4.55592e-07	1
cg00537820	4.55636e-07	1
cg08085029	4.55671e-07	1
cg03964554	4.558e-07	1
cg02550257	4.56113e-07	1
cg10372476	4.56186e-07	1
cg01699217	4.56202e-07	1
cg05774978	4.56368e-07	1
cg03299824	4.56371e-07	1
cg25087341	4.56455e-07	1
cg18940763	4.56576e-07	1
cg25953417	4.56585e-07	1
cg05122213	4.5679e-07	1
cg01706991	4.56797e-07	1
cg20162206	4.57406e-07	1
cg14932468	4.57546e-07	1
cg24593138	4.57779e-07	1
cg13035268	4.57883e-07	1
cg12569119	4.58018e-07	1
cg08863620	4.58093e-07	1
cg14825555	4.58308e-07	1
cg18986925	4.58335e-07	1
cg04326499	4.59024e-07	1
cg13219590	4.59112e-07	1
cg12193929	4.59707e-07	1
cg19196221	4.59825e-07	1
cg04784101	4.5987e-07	1
cg07554626	4.60303e-07	1
cg14156405	4.60313e-07	1
cg06211872	4.60362e-07	1
cg09652964	4.60365e-07	1
cg01254264	4.60626e-07	1
cg13845105	4.60856e-07	1
cg19014792	4.60971e-07	1
cg01303723	4.61044e-07	1
cg02761110	4.61137e-07	1
cg22695084	4.61157e-07	1
cg22354724	4.61962e-07	1
cg23618440	4.62515e-07	1
cg09014354	4.63024e-07	1
cg00809988	4.63329e-07	1
cg07726288	4.63722e-07	1
cg18011760	4.64408e-07	1
cg19710672	4.64508e-07	1
cg07121807	4.64885e-07	1
cg13726191	4.64901e-07	1					1	1
cg13554714	4.65025e-07	1
cg01062068	4.65204e-07	1
cg15373592	4.65404e-07	1
cg16594913	4.66076e-07	1
cg20146541	4.66267e-07	1
cg18517540	4.66928e-07	1
cg23272544	4.66956e-07	1
cg02672332	4.67003e-07	1
cg10442101	4.67497e-07	1
cg14254080	4.68177e-07	1
cg13321688	4.6822e-07	1
cg04340585	4.68293e-07	1
cg00814752	4.68734e-07	1
cg18553840	4.69833e-07	1
cg18267047	4.69997e-07	1
cg26988988	4.70561e-07	1
cg13095450	4.71057e-07	1
cg06868481	4.71451e-07	1
cg06943431	4.72049e-07	1
cg20371378	4.72092e-07	1
cg23118086	4.7221e-07	1
cg05582719	4.73598e-07	1
cg21159858	4.73749e-07	1
cg07158816	4.73971e-07	1
cg01942098	4.74e-07	1
cg12411858	4.74211e-07	1
cg14412891	4.75097e-07	1
cg21741284	4.75323e-07	1
cg22992266	4.75821e-07	1
cg25498489	4.76262e-07	1
cg21428710	4.76921e-07	1
cg19145398	4.77083e-07	1
cg13827984	4.77105e-07	1
cg27344791	4.77345e-07	1
cg03520683	4.7781e-07	1
cg17016369	4.77998e-07	1
cg00733567	4.78007e-07	1
cg11957400	4.78353e-07	1
cg17272642	4.78869e-07	1
cg06928741	4.78915e-07	1
cg00798281	4.79665e-07	1
cg24102222	4.79799e-07	1
cg08571362	4.8025e-07	1
cg11741004	4.80374e-07	1
cg24717061	4.80531e-07	1
cg02827278	4.80654e-07	1
cg11964564	4.81202e-07	1
cg15414034	4.81289e-07	1
cg04153991	4.81516e-07	1
cg23378941	4.81586e-07	1
cg07871202	4.81927e-07	1
cg14931884	4.82785e-07	1
cg25339566	4.82909e-07	1
cg24800810	4.83005e-07	1
cg24536827	4.83088e-07	1
cg13104880	4.8346e-07	1
cg25697881	4.83579e-07	1
cg04571130	4.83628e-07	1
cg22173131	4.83757e-07	1
cg22500518	4.83809e-07	1
cg18050844	4.83914e-07	1
cg03453870	4.8393e-07	1
cg17103217	4.84057e-07	1
cg05901279	4.84173e-07	1
cg04381888	4.84342e-07	1
cg05943077	4.84348e-07	1
cg08979041	4.84543e-07	1
cg00393415	4.84602e-07	1
cg16067628	4.84632e-07	1
cg07016556	4.84781e-07	1
cg02713760	4.8482e-07	1
cg04629204	4.85372e-07	1
cg00075103	4.85419e-07	1
cg18855429	4.85529e-07	1
cg21134096	4.86239e-07	1
cg13057174	4.86757e-07	1
cg09042411	4.86853e-07	1
cg12596564	4.87651e-07	1
cg13544333	4.87741e-07	1
cg17130251	4.87859e-07	1
cg26249135	4.88155e-07	1
cg08188779	4.88258e-07	1
cg16354502	4.89092e-07	1
cg12375903	4.8945e-07	1
cg08862033	4.90301e-07	1
cg02038273	4.90364e-07	1
cg00425636	4.90684e-07	1
cg08288223	4.90714e-07	1
cg06924878	4.90868e-07	1
cg10826999	4.90942e-07	1
cg26151910	4.91473e-07	1
cg11964006	4.91494e-07	1
cg14767442	4.92064e-07	1
cg18033333	4.92345e-07	1
cg04259904	4.9239e-07	1
cg03997139	4.93183e-07	1
cg18001983	4.93244e-07	1
cg13361023	4.94487e-07	1
cg27135915	4.9472e-07	1
cg02245832	4.94769e-07	1
cg26465532	4.94866e-07	1
cg26427115	4.95068e-07	1
cg23146197	4.96083e-07	1
cg12731671	4.96289e-07	1
cg05939956	4.96967e-07	1
cg00800141	4.97032e-07	1
cg08178072	4.97034e-07	1
cg00154846	4.97091e-07	1
cg24401737	4.97651e-07	1
cg26008908	4.97804e-07	1
cg05945274	4.98191e-07	1
cg16562724	4.98201e-07	1
cg23044186	4.98255e-07	1
cg25787956	4.98298e-07	1
cg06885823	4.99018e-07	1
cg01256165	4.99407e-07	1
cg02645295	4.9985e-07	1
cg19599407	4.99985e-07	1
cg23978968	5.00261e-07	1
cg14043602	5.00262e-07	1
cg05530612	5.00309e-07	1
cg22923409	5.00613e-07	1
cg01198364	5.00809e-07	1
cg16434190	5.00832e-07	1
cg07146912	5.01252e-07	1
cg24876404	5.01339e-07	1
cg11119313	5.01521e-07	1
cg03004985	5.01795e-07	1
cg10310168	5.0195e-07	1
cg13746740	5.02035e-07	1
cg10633609	5.02143e-07	1
cg11153400	5.02348e-07	1
cg18267381	5.02852e-07	1
cg23681974	5.02996e-07	1
cg02328221	5.03293e-07	1
cg15473017	5.03706e-07	1
cg26077378	5.04674e-07	1
cg21472165	5.04975e-07	1
cg11629889	5.05045e-07	1
cg00499822	5.05053e-07	1
cg17177599	5.05266e-07	1
cg07102210	5.05693e-07	1
cg10094691	5.0583e-07	1
cg22242539	5.06182e-07	1						1
cg07070113	5.0641e-07	1
cg15802263	5.06471e-07	1
cg19913496	5.06479e-07	1
cg07541160	5.06543e-07	1
cg17857974	5.07065e-07	1
cg14398661	5.07212e-07	1
cg10531073	5.07325e-07	1
cg15601452	5.07489e-07	1
cg20504835	5.07888e-07	1
cg08444117	5.0912e-07	1
cg06949778	5.09141e-07	1
cg08113187	5.09442e-07	1
cg01567783	5.10057e-07	1
cg24601559	5.10471e-07	1
cg01882933	5.10839e-07	1
cg22280820	5.1205e-07	1
cg15292765	5.12569e-07	1
cg01244006	5.12605e-07	1
cg17963840	5.12938e-07	1
cg03679394	5.13075e-07	1
cg24170248	5.13165e-07	1
cg24708471	5.13754e-07	1
cg13987192	5.14367e-07	1
cg19478111	5.14425e-07	1
cg25882345	5.15113e-07	1
cg22746865	5.1561e-07	1
cg23796578	5.15704e-07	1
cg25234117	5.16328e-07	1
cg25792473	5.17037e-07	1
cg19168556	5.17072e-07	1
cg19060970	5.17168e-07	1
cg10631546	5.17205e-07	1
cg04861096	5.17275e-07	1
cg05043461	5.17355e-07	1
cg20615910	5.17385e-07	1
cg01727585	5.17446e-07	1
cg01530154	5.17664e-07	1
cg06132727	5.18327e-07	1
cg25123266	5.18459e-07	1
cg02817514	5.18482e-07	1
cg15759721	5.18633e-07	1
cg01838863	5.1867e-07	1
cg18067520	5.19215e-07	1
cg21148025	5.19273e-07	1
cg00292107	5.19456e-07	1
cg13876650	5.19822e-07	1
cg00913604	5.2024e-07	1
cg24878115	5.21704e-07	1
cg10532833	5.22407e-07	1
cg12773030	5.23201e-07	1
cg07799572	5.23238e-07	1
cg05474761	5.23287e-07	1
cg24292703	5.23305e-07	1
cg00231918	5.2383e-07	1
cg04012681	5.24017e-07	1
cg04905201	5.24132e-07	1
cg23038338	5.24676e-07	1
cg04393339	5.2472e-07	1
cg12052250	5.24842e-07	1
cg25838091	5.25544e-07	1
cg18391323	5.25752e-07	1
cg02143877	5.25974e-07	1
cg26110064	5.2612e-07	1
cg07315010	5.26183e-07	1
cg20701689	5.26208e-07	1
cg01517384	5.26606e-07	1
cg03329019	5.28001e-07	1
cg09481483	5.28158e-07	1
cg14486892	5.28179e-07	1
cg08943116	5.28509e-07	1
cg20985587	5.28707e-07	1
cg00682069	5.28998e-07	1
cg17967260	5.29032e-07	1
cg03405560	5.29161e-07	1
cg01635555	5.30059e-07	1
cg01565013	5.3059e-07	1
cg26601317	5.30623e-07	1
cg11947084	5.30738e-07	1
cg01959838	5.31112e-07	1
cg06125461	5.31182e-07	1
cg19253850	5.31228e-07	1
cg04025970	5.31892e-07	1
cg02107844	5.32512e-07	1
cg21074350	5.33979e-07	1
cg23538773	5.34483e-07	1
cg12770741	5.34918e-07	1
cg25886621	5.35042e-07	1
cg09009380	5.35713e-07	1						1
cg23781467	5.3582e-07	1
cg24848973	5.35899e-07	1
cg26800915	5.35973e-07	1
cg23359665	5.36607e-07	1
cg16104276	5.36766e-07	1
cg20256494	5.3681e-07	1					1
cg13916080	5.3759e-07	1
cg10504392	5.3773e-07	1
cg22118147	5.37781e-07	1
cg11348188	5.38144e-07	1
cg14930690	5.38348e-07	1
cg08091771	5.38373e-07	1
cg19030620	5.38946e-07	1
cg05036173	5.39549e-07	1
cg00976340	5.39744e-07	1
cg18512352	5.40111e-07	1
cg19257402	5.40178e-07	1
cg18428265	5.40294e-07	1
cg27209571	5.40624e-07	1
cg07447922	5.40646e-07	1
cg15964309	5.41075e-07	1
cg21923959	5.41088e-07	1
cg23709618	5.41305e-07	1
cg26522239	5.41402e-07	1
cg25921543	5.41743e-07	1
cg04992150	5.41936e-07	1
cg24513522	5.4234e-07	1
cg02341556	5.43584e-07	1
cg00087368	5.43683e-07	1
cg02949067	5.43785e-07	1
cg03107393	5.43966e-07	1
cg12026749	5.44022e-07	1
cg05410198	5.44218e-07	1
cg02744249	5.44368e-07	1
cg07087779	5.44415e-07	1
cg13807386	5.44534e-07	1
cg21245652	5.44562e-07	1
cg08506654	5.44875e-07	1
cg02059214	5.4493e-07	1
cg17874670	5.45066e-07	1
cg25202269	5.45326e-07	1
cg02584756	5.45334e-07	1
cg22378919	5.45801e-07	1
cg04855961	5.46605e-07	1
cg05241571	5.46713e-07	1						1
cg14976391	5.46924e-07	1
cg12253845	5.47995e-07	1
cg01827426	5.48056e-07	1
cg16704590	5.48387e-07	1
cg02785332	5.48874e-07	1
cg04044720	5.48904e-07	1
cg08726522	5.49e-07	1
cg04141806	5.49121e-07	1
cg01930746	5.49201e-07	1
cg27567430	5.49286e-07	1
cg02613809	5.49301e-07	1
cg02493798	5.50039e-07	1
cg13962372	5.50199e-07	1
cg20359565	5.51239e-07	1
cg09362969	5.52008e-07	1
cg03768897	5.52296e-07	1
cg05898320	5.52444e-07	1
cg04799343	5.52782e-07	1
cg18442187	5.53051e-07	1
cg07728865	5.5322e-07	1
cg25449440	5.53362e-07	1
cg20666386	5.53598e-07	1
cg27234090	5.53689e-07	1
cg14561934	5.53801e-07	1
cg04023526	5.54087e-07	1
cg19625351	5.54103e-07	1
cg18126504	5.54106e-07	1
cg04105342	5.54142e-07	1
cg12615165	5.54268e-07	1
cg01256260	5.54425e-07	1
cg03729152	5.55436e-07	1
cg27638196	5.55872e-07	1
cg18738220	5.56361e-07	1
cg21964481	5.56679e-07	1						1
cg07310671	5.56868e-07	1
cg02226239	5.5691e-07	1
cg09451092	5.57154e-07	1
cg24458314	5.57532e-07	1
cg12544557	5.57631e-07	1
cg22553301	5.58068e-07	1
cg24622007	5.58535e-07	1
cg26135012	5.59216e-07	1
cg16198087	5.59236e-07	1
cg12505929	5.59725e-07	1
cg04900877	5.60039e-07	1
cg17250537	5.6006e-07	1
cg01971813	5.60067e-07	1
cg20552747	5.60443e-07	1
cg12154538	5.61045e-07	1
cg07157951	5.61097e-07	1
cg09867290	5.61381e-07	1
cg06254768	5.61454e-07	1
cg18749015	5.61687e-07	1
cg16638092	5.61902e-07	1
cg12426146	5.62366e-07	1
cg18732172	5.62473e-07	1
cg02891579	5.62944e-07	1
cg23144445	5.63838e-07	1
cg21598067	5.64125e-07	1
cg07994696	5.64296e-07	1
cg02423618	5.64402e-07	1						1
cg06222397	5.64543e-07	1
cg07634645	5.64813e-07	1
cg26091609	5.6483e-07	1
cg12681796	5.65345e-07	1
cg02619661	5.65466e-07	1
cg01540165	5.66113e-07	1
cg09217157	5.66506e-07	1
cg04308167	5.67131e-07	1
cg01359822	5.67378e-07	1
cg08330217	5.6782e-07	1
cg20713092	5.6803e-07	1
cg09931187	5.68067e-07	1
cg02249657	5.68286e-07	1
cg08038054	5.68548e-07	1
cg20839206	5.68666e-07	1
cg06956444	5.68732e-07	1
cg07122529	5.69174e-07	1
cg01203286	5.6937e-07	1
cg17210004	5.69441e-07	1
cg10420310	5.69598e-07	1
cg10799846	5.69601e-07	1
cg26475168	5.69657e-07	1
cg20215476	5.7002e-07	1
cg26144437	5.70308e-07	1
cg23770904	5.70875e-07	1
cg03568859	5.71117e-07	1
cg06979771	5.71588e-07	1
cg12733607	5.71658e-07	1
cg02037425	5.71791e-07	1
cg26159090	5.71794e-07	1
cg22146593	5.7243e-07	1
cg09270255	5.73449e-07	1
cg21043424	5.73532e-07	1
cg06438559	5.73898e-07	1
cg15219228	5.73954e-07	1
cg09960641	5.745e-07	1
cg20784813	5.74591e-07	1
cg22220722	5.74761e-07	1						1
cg07996838	5.74957e-07	1
cg11474811	5.75831e-07	1						1
cg13285077	5.75859e-07	1
cg17322505	5.7687e-07	1
cg11874323	5.77398e-07	1
cg23263937	5.77911e-07	1
cg10423842	5.78523e-07	1
cg19892195	5.78925e-07	1
cg01347228	5.78965e-07	1
cg24064639	5.78979e-07	1
cg21460394	5.80205e-07	1
cg04942107	5.80275e-07	1
cg15603568	5.8151e-07	1
cg24940967	5.81755e-07	1
cg18501029	5.82013e-07	1
cg10242763	5.82746e-07	1
cg15305521	5.83299e-07	1
cg20284891	5.83781e-07	1
cg02637309	5.84243e-07	1
cg09645336	5.84762e-07	1
cg05797770	5.85104e-07	1
cg01744822	5.853e-07	1
cg19037350	5.85942e-07	1
cg09682213	5.86001e-07	1
cg23801885	5.86207e-07	1
cg14073571	5.86424e-07	1
cg06167937	5.87081e-07	1
cg26605668	5.87252e-07	1
cg06738169	5.8785e-07	1
cg21291672	5.87978e-07	1
cg27570256	5.8806e-07	1
cg01112805	5.8885e-07	1
cg16411103	5.89449e-07	1
cg26050734	5.89685e-07	1
cg08003789	5.89823e-07	1
cg05997362	5.93008e-07	1
cg01327147	5.93449e-07	1
cg15645138	5.93537e-07	1
cg13877930	5.93601e-07	1
cg20938170	5.9365e-07	1
cg07630255	5.93743e-07	1
cg12251336	5.94342e-07	1
cg03517083	5.95625e-07	1
cg23648810	5.95923e-07	1
cg08432971	5.97133e-07	1
cg21111416	5.97231e-07	1
cg24987667	5.9755e-07	1
cg05793288	5.97887e-07	1
cg08198193	5.98237e-07	1
cg17278072	5.98567e-07	1
cg21133868	5.98685e-07	1
cg02237875	5.99014e-07	1
cg14529412	5.99028e-07	1
cg02927682	5.99288e-07	1
cg13491462	5.9962e-07	1
cg21981144	5.99676e-07	1
cg18322321	6.00356e-07	1
cg19628299	6.00367e-07	1
cg12256206	6.01491e-07	1
cg10349687	6.01561e-07	1
cg19539667	6.0159e-07	1
cg02938205	6.01595e-07	1
cg00954633	6.02333e-07	1
cg09926486	6.02651e-07	1
cg19259179	6.03019e-07	1
cg07604651	6.03194e-07	1
cg14992144	6.03268e-07	1
cg23013850	6.03417e-07	1
cg04492263	6.03632e-07	1
cg00334976	6.03914e-07	1
cg20460227	6.04405e-07	1
cg23375068	6.04574e-07	1
cg16989132	6.05521e-07	1
cg03081173	6.05781e-07	1
cg06268632	6.06034e-07	1
cg00253564	6.06567e-07	1
cg00732348	6.06722e-07	1
cg05637113	6.06739e-07	1
cg14226755	6.06757e-07	1
cg00106196	6.07281e-07	1
cg26516759	6.07431e-07	1								1
cg11457640	6.08221e-07	1
cg14289511	6.08252e-07	1
cg20856330	6.09328e-07	1
cg08287306	6.09417e-07	1
cg26286198	6.09985e-07	1
cg02764478	6.10154e-07	1
cg18174402	6.1026e-07	1
cg25196158	6.10402e-07	1
cg14011845	6.10584e-07	1
cg03489020	6.10734e-07	1
cg00829269	6.10941e-07	1
cg08773955	6.11179e-07	1
cg04974913	6.12854e-07	1
cg06720768	6.12922e-07	1
cg17713910	6.13087e-07	1
cg20547015	6.13128e-07	1
cg01641136	6.13261e-07	1
cg05534427	6.13362e-07	1
cg07961715	6.13638e-07	1
cg14938587	6.14677e-07	1
cg26538691	6.1592e-07	1
cg27063969	6.16099e-07	1
cg07199337	6.16318e-07	1
cg16378215	6.1632e-07	1
cg02298525	6.16358e-07	1
cg15202213	6.16665e-07	1
cg03594078	6.16845e-07	1
cg21683708	6.16887e-07	1
cg07293445	6.16909e-07	1
cg07237397	6.17143e-07	1
cg10803577	6.17422e-07	1
cg09126090	6.1754e-07	1
cg24812167	6.17783e-07	1
cg25050565	6.18494e-07	1
cg07994661	6.1904e-07	1
cg07462448	6.19118e-07	1
cg27499185	6.19755e-07	1
cg10835986	6.19791e-07	1
cg26129110	6.20087e-07	1
cg20179907	6.20203e-07	1
cg13773570	6.20256e-07	1
cg23533513	6.20934e-07	1
cg14032089	6.21919e-07	1
cg18385371	6.22026e-07	1
cg21972567	6.22079e-07	1
cg19919344	6.22124e-07	1
cg00207833	6.22905e-07	1
cg21645572	6.24102e-07	1
cg04486778	6.24232e-07	1
cg04328413	6.24607e-07	1
cg22845790	6.25359e-07	1
cg13734401	6.25713e-07	1
cg14530834	6.2632e-07	1
cg01607444	6.26615e-07	1
cg04470072	6.26696e-07	1
cg07830855	6.2726e-07	1
cg16199747	6.27382e-07	1
cg02338965	6.27612e-07	1
cg23484358	6.28583e-07	1
cg10549986	6.28852e-07	1
cg21205222	6.28928e-07	1
cg00819788	6.29556e-07	1
cg14016057	6.30254e-07	1
cg18264932	6.3142e-07	1
cg27629673	6.32503e-07	1
cg22201381	6.32698e-07	1
cg07102229	6.331e-07	1
cg23930311	6.33178e-07	1
cg05910850	6.33965e-07	1
cg14711869	6.34497e-07	1
cg06294803	6.34519e-07	1
cg25553916	6.34822e-07	1
cg06472341	6.35512e-07	1
cg14331623	6.36912e-07	1
cg25575065	6.37421e-07	1
cg14282221	6.38036e-07	1
cg05705492	6.38176e-07	1
cg02117364	6.38534e-07	1
cg04112100	6.38708e-07	1
cg26403416	6.39177e-07	1
cg03552937	6.39331e-07	1
cg20644952	6.3956e-07	1
cg24521756	6.40348e-07	1
cg03381209	6.40486e-07	1
cg10779126	6.40711e-07	1
cg24662867	6.41102e-07	1
cg08901867	6.41132e-07	1
cg11025918	6.41146e-07	1
cg16270485	6.41329e-07	1
cg17241776	6.41768e-07	1
cg07529654	6.42128e-07	1
cg07325827	6.42465e-07	1
cg19881928	6.42471e-07	1
cg15009198	6.42663e-07	1
cg11179621	6.42678e-07	1
cg22346959	6.42749e-07	1
cg11300208	6.43081e-07	1
cg12549600	6.43356e-07	1
cg20034617	6.43878e-07	1
cg08903019	6.44311e-07	1
cg09261794	6.44468e-07	1
cg02760293	6.45668e-07	1
cg08007197	6.46192e-07	1
cg21711132	6.46325e-07	1
cg27268501	6.46357e-07	1
cg26296752	6.46521e-07	1
cg02655351	6.46596e-07	1
cg25590114	6.46634e-07	1
cg14697835	6.47993e-07	1
cg26619624	6.48678e-07	1
cg23435671	6.49229e-07	1
cg20432211	6.495e-07	1
cg03120289	6.50142e-07	1
cg13307880	6.50324e-07	1
cg00984060	6.50577e-07	1
cg25432792	6.50778e-07	1
cg07039560	6.50946e-07	1
cg19697042	6.51456e-07	1
cg14144728	6.51998e-07	1
cg01232909	6.52278e-07	1
cg00179070	6.52383e-07	1
cg01551177	6.52925e-07	1
cg27366280	6.53486e-07	1
cg19930135	6.53508e-07	1
cg07586285	6.54402e-07	1
cg22454313	6.54594e-07	1
cg13094252	6.55483e-07	1
cg07102320	6.5679e-07	1
cg22056346	6.56907e-07	1
cg10296205	6.57278e-07	1
cg20362060	6.57306e-07	1
cg09682128	6.57849e-07	1
cg00827382	6.59283e-07	1
cg13130352	6.59658e-07	1
cg04587858	6.59868e-07	1
cg24035484	6.60287e-07	1
cg07972632	6.61039e-07	1
cg24681086	6.61376e-07	1
cg16733419	6.61989e-07	1
cg17235833	6.62141e-07	1
cg00587342	6.62467e-07	1
cg01337143	6.62667e-07	1
cg11521470	6.62766e-07	1
cg19802929	6.63381e-07	1
cg00084347	6.64411e-07	1
cg10541864	6.64851e-07	1
cg12692069	6.65555e-07	1
cg09651648	6.66496e-07	1
cg26003388	6.66628e-07	1
cg12317217	6.66763e-07	1
cg18406700	6.66769e-07	1
cg19869037	6.66837e-07	1
cg16549027	6.66981e-07	1
cg19076265	6.67309e-07	1
cg07057320	6.67555e-07	1
cg03645984	6.68112e-07	1
cg15197657	6.68198e-07	1
cg03562770	6.68642e-07	1
cg08224773	6.69476e-07	1
cg13084345	6.69779e-07	1
cg20764575	6.6981e-07	1
cg01660999	6.69973e-07	1
cg08196138	6.7027e-07	1
cg21543987	6.70474e-07	1
cg03290827	6.7063e-07	1
cg14868222	6.70737e-07	1
cg26492446	6.71049e-07	1
cg20947082	6.71105e-07	1
cg11591636	6.72327e-07	1
cg24249248	6.72365e-07	1
cg13505279	6.72752e-07	1
cg16253641	6.7288e-07	1
cg05017199	6.72895e-07	1
cg15921876	6.73608e-07	1
cg16087412	6.74032e-07	1
cg00841151	6.74143e-07	1
cg01152073	6.74648e-07	1
cg01003211	6.75073e-07	1
cg22502382	6.75366e-07	1
cg00008671	6.75612e-07	1
cg16117799	6.76159e-07	1
cg06021088	6.76167e-07	1
cg25179758	6.77091e-07	1
cg17077288	6.80388e-07	1
cg09663608	6.80484e-07	1
cg09329516	6.80866e-07	1
cg11731671	6.81559e-07	1
cg27574223	6.81643e-07	1
cg26741373	6.82667e-07	1
cg08881614	6.83142e-07	1
cg02737384	6.8383e-07	1
cg20354319	6.8413e-07	1
cg15990090	6.84257e-07	1
cg01959123	6.84407e-07	1
cg03042633	6.84533e-07	1
cg11893951	6.85094e-07	1
cg09573658	6.85938e-07	1
cg05981500	6.8664e-07	1
cg02667577	6.87044e-07	1
cg09347959	6.87214e-07	1
cg26851107	6.8771e-07	1
cg24154699	6.87814e-07	1
cg00554250	6.87861e-07	1
cg26378073	6.88005e-07	1
cg06726860	6.88443e-07	1
cg00581320	6.88633e-07	1
cg00085438	6.89108e-07	1
cg15589354	6.90216e-07	1						1
cg18121713	6.90546e-07	1
cg20452961	6.90573e-07	1
cg14958663	6.91814e-07	1
cg18814344	6.93512e-07	1
cg24211214	6.93726e-07	1
cg00025643	6.94053e-07	1
cg16181903	6.94396e-07	1
cg26470501	6.94492e-07	1
cg14316231	6.94584e-07	1
cg12010198	6.95118e-07	1
cg11788598	6.95335e-07	1
cg25178749	6.95744e-07	1
cg06998765	6.95755e-07	1
cg03837680	6.96015e-07	1
cg03648155	6.96348e-07	1
cg03440556	6.96539e-07	1
cg23575858	6.98718e-07	1
cg01065586	6.98978e-07	1
cg06552160	6.99684e-07	1
cg20610452	7.0007e-07	1
cg22403811	7.00246e-07	1
cg20131581	7.01084e-07	1
cg04794141	7.02536e-07	1
cg18117780	7.02896e-07	1
cg11247817	7.03158e-07	1
cg26169783	7.03294e-07	1
cg05827312	7.03312e-07	1
cg03368358	7.0386e-07	1
cg05363871	7.04591e-07	1
cg17910274	7.04913e-07	1
cg01879723	7.04938e-07	1
cg05323879	7.0502e-07	1
cg10536786	7.05381e-07	1
cg05037662	7.06057e-07	1
cg07724670	7.06614e-07	1
cg03483314	7.07407e-07	1
cg13398482	7.08082e-07	1
cg17373345	7.0934e-07	1
cg19378631	7.09513e-07	1
cg17360680	7.09701e-07	1
cg17680611	7.09743e-07	1
cg05068202	7.09908e-07	1
cg10579530	7.10428e-07	1
cg15997484	7.11068e-07	1
cg21706701	7.12059e-07	1
cg25952581	7.12296e-07	1
cg05107535	7.12322e-07	1
cg19135273	7.12514e-07	1
cg07570113	7.13143e-07	1
cg01682285	7.13857e-07	1
cg10953655	7.14307e-07	1
cg16035777	7.14694e-07	1
cg25608626	7.15518e-07	1
cg12736877	7.1561e-07	1
cg15028514	7.16467e-07	1
cg00469602	7.16946e-07	1
cg23623860	7.17949e-07	1
cg06490845	7.18529e-07	1
cg06951626	7.18737e-07	1
cg20001829	7.18813e-07	1
cg01103582	7.19081e-07	1
cg00470341	7.19376e-07	1
cg22036538	7.19647e-07	1
cg03157179	7.19902e-07	1
cg06148812	7.20319e-07	1
cg20802515	7.20952e-07	1
cg18693704	7.21598e-07	1						1
cg25050975	7.21649e-07	1
cg21908557	7.21752e-07	1
cg17280740	7.21954e-07	1
cg26108329	7.22021e-07	1
cg00287096	7.22168e-07	1
cg17952468	7.22171e-07	1
cg19163395	7.22569e-07	1
cg14155327	7.22707e-07	1
cg10709593	7.22995e-07	1
cg17332198	7.23108e-07	1
cg10995381	7.23131e-07	1
cg26327040	7.23353e-07	1
cg15059474	7.24003e-07	1
cg02635407	7.24548e-07	1
cg26035542	7.24616e-07	1
cg20796968	7.24699e-07	1
cg07418114	7.24763e-07	1
cg21328033	7.25554e-07	1
cg01646323	7.25613e-07	1
cg23222278	7.26708e-07	1
cg27105183	7.26975e-07	1
cg03124318	7.27225e-07	1
cg00204465	7.27286e-07	1
cg07058377	7.28536e-07	1
cg10828316	7.28724e-07	1
cg00658743	7.29182e-07	1
cg02033582	7.29867e-07	1
cg10017105	7.30103e-07	1
cg15065535	7.30236e-07	1
cg00620024	7.3133e-07	1		1				1
cg10309886	7.31549e-07	1
cg08496664	7.3182e-07	1
cg07613153	7.32121e-07	1
cg08584947	7.32274e-07	1
cg12790874	7.32952e-07	1
cg18236734	7.3297e-07	1
cg05939970	7.3309e-07	1
cg09598437	7.33282e-07	1
cg13010621	7.33441e-07	1
cg11668813	7.34408e-07	1
cg00666903	7.34515e-07	1
cg17351376	7.34916e-07	1
cg24424889	7.35498e-07	1
cg08851782	7.35756e-07	1
cg18536148	7.35937e-07	1
cg06885910	7.36403e-07	1
cg06656994	7.3647e-07	1
cg27296293	7.36621e-07	1
cg07091355	7.36835e-07	1
cg01835021	7.37601e-07	1
cg05169988	7.37666e-07	1
cg15194935	7.37801e-07	1
cg14269477	7.38767e-07	1
cg09411682	7.38926e-07	1
cg24782497	7.39159e-07	1
cg10683615	7.41193e-07	1
cg06853894	7.41276e-07	1
cg11850773	7.41509e-07	1
cg14594187	7.42218e-07	1
cg09895653	7.42768e-07	1
cg05654278	7.43507e-07	1
cg21235334	7.44181e-07	1
cg00036788	7.44681e-07	1
cg13988052	7.44694e-07	1
cg06399164	7.44803e-07	1
cg14851485	7.45134e-07	1
cg20367712	7.45331e-07	1
cg27363558	7.4576e-07	1
cg19824710	7.47175e-07	1
cg02417427	7.47926e-07	1
cg20070618	7.48295e-07	1
cg08398371	7.49391e-07	1
cg06927812	7.49737e-07	1
cg05501617	7.49803e-07	1
cg08931849	7.51106e-07	1
cg06958184	7.51354e-07	1
cg15727507	7.51583e-07	1
cg16042149	7.52696e-07	1
cg14242696	7.53025e-07	1
cg09955523	7.53639e-07	1
cg03252605	7.55761e-07	1
cg22122321	7.56571e-07	1
cg24500799	7.5751e-07	1
cg00636769	7.58652e-07	1
cg02094827	7.58826e-07	1
cg27335999	7.58883e-07	1
cg23760687	7.59038e-07	1
cg04943797	7.59172e-07	1
cg04731810	7.59396e-07	1
cg01439383	7.60262e-07	1
cg21023126	7.61151e-07	1
cg04776231	7.61408e-07	1
cg20555772	7.61826e-07	1
cg10098541	7.62103e-07	1		1				1
cg22981993	7.62565e-07	1
cg23931734	7.63357e-07	1
cg24069188	7.63701e-07	1
cg17105041	7.63953e-07	1
cg00637104	7.6409e-07	1
cg25420477	7.64173e-07	1
cg18474153	7.64388e-07	1
cg07959771	7.65203e-07	1
cg17296707	7.66813e-07	1
cg04307561	7.67719e-07	1
cg08514530	7.68519e-07	1
cg13594957	7.6897e-07	1
cg24383507	7.69391e-07	1
cg02987481	7.69392e-07	1
cg18145558	7.70766e-07	1
cg07802625	7.71295e-07	1
cg14166053	7.71465e-07	1
cg06890747	7.71471e-07	1
cg02095401	7.73289e-07	1
cg25659923	7.74793e-07	1
cg26831087	7.74989e-07	1
cg26711833	7.7532e-07	1
cg15167956	7.75834e-07	1
cg09077862	7.76098e-07	1
cg05787063	7.76154e-07	1
cg02147126	7.76261e-07	1
cg16663033	7.76479e-07	1
cg27147718	7.77313e-07	1
cg26234644	7.77534e-07	1
cg26466027	7.77754e-07	1
cg10119342	7.77828e-07	1
cg01774475	7.77891e-07	1
cg12865675	7.78404e-07	1
cg22232952	7.791e-07	1
cg24352878	7.80847e-07	1
cg23280720	7.81843e-07	1
cg00969893	7.81985e-07	1
cg03752977	7.8199e-07	1
cg11157253	7.82661e-07	1
cg17197065	7.83714e-07	1
cg19907796	7.84681e-07	1
cg26326633	7.84686e-07	1
cg06351520	7.85862e-07	1
cg27364741	7.8621e-07	1
cg09350895	7.86447e-07	1
cg15355967	7.86639e-07	1
cg10163220	7.87175e-07	1
cg05059843	7.87342e-07	1
cg19220719	7.87615e-07	1
cg23078228	7.87749e-07	1
cg14154456	7.88449e-07	1
cg14613508	7.8873e-07	1
cg12415455	7.89104e-07	1
cg26321840	7.89716e-07	1
cg04887082	7.92094e-07	1
cg04388989	7.92236e-07	1
cg07805029	7.92448e-07	1
cg27257955	7.92731e-07	1
cg24426691	7.93323e-07	1
cg14119792	7.93888e-07	1
cg14151783	7.95386e-07	1
cg17731209	7.9543e-07	1
cg07748767	7.9577e-07	1
cg18633471	7.9616e-07	1
cg00433406	7.96688e-07	1						1
cg05079544	7.97681e-07	1
cg09151762	7.97843e-07	1
cg08042258	7.98068e-07	1
cg25617519	7.98725e-07	1
cg14972827	7.98789e-07	1
cg04733838	7.99708e-07	1
cg04014105	7.99799e-07	1
cg10056706	8.00083e-07	1
cg12242086	8.00111e-07	1
cg24494617	8.01345e-07	1
cg07451886	8.01771e-07	1
cg20248654	8.02022e-07	1
cg19912141	8.03134e-07	1
cg11293699	8.043e-07	1
cg06213060	8.04537e-07	1
cg02188185	8.04628e-07	1
cg20504993	8.04782e-07	1
cg23719318	8.04945e-07	1
cg06849477	8.0503e-07	1
cg27291710	8.06154e-07	1
cg01821557	8.07001e-07	1
cg14231674	8.07571e-07	1
cg23366166	8.08135e-07	1
cg21856670	8.08331e-07	1
cg22854223	8.0842e-07	1
cg12405136	8.09233e-07	1
cg24582007	8.09304e-07	1
cg15474579	8.1026e-07	1
cg07461837	8.10288e-07	1
cg04546573	8.10635e-07	1
cg06070324	8.11126e-07	1
cg18226098	8.11385e-07	1
cg24545125	8.11968e-07	1
cg11851456	8.12047e-07	1
cg05424831	8.13302e-07	1
cg04148794	8.14132e-07	1
cg21488538	8.14234e-07	1
cg08882027	8.14694e-07	1
cg00563873	8.15189e-07	1
cg06644428	8.1539e-07	1
cg23694248	8.1603e-07	1
cg17295878	8.16719e-07	1
cg24298280	8.17388e-07	1						1
cg11631160	8.18116e-07	1
cg07024439	8.18184e-07	1
cg01403948	8.1833e-07	1
cg21912060	8.19054e-07	1
cg13700912	8.19095e-07	1
cg11596239	8.19569e-07	1
cg25923056	8.19603e-07	1
cg10220544	8.20178e-07	1
cg18676967	8.20458e-07	1
cg10246448	8.20785e-07	1
cg06564232	8.21445e-07	1
cg03550727	8.21873e-07	1
cg27211408	8.22652e-07	1
cg23828301	8.22686e-07	1
cg07355763	8.2279e-07	1
cg14338590	8.22862e-07	1
cg02395590	8.23387e-07	1
cg07010088	8.24615e-07	1
cg05194726	8.24683e-07	1
cg08965685	8.25171e-07	1
cg23586322	8.25566e-07	1
cg20587464	8.26142e-07	1
cg00113315	8.26643e-07	1
cg04812347	8.26774e-07	1
cg11713064	8.27345e-07	1
cg16825062	8.27492e-07	1
cg05921316	8.29311e-07	1
cg09162993	8.29685e-07	1
cg24871714	8.30107e-07	1
cg14226702	8.30386e-07	1
cg00571819	8.30689e-07	1
cg04858709	8.30968e-07	1
cg24169822	8.31236e-07	1
cg26811705	8.31577e-07	1
cg15046909	8.32779e-07	1
cg11926473	8.33574e-07	1
cg07984358	8.33688e-07	1
cg16533767	8.34031e-07	1
cg04663842	8.34048e-07	1
cg08039952	8.34468e-07	1
cg03040821	8.34712e-07	1
cg08652499	8.35847e-07	1
cg11586570	8.3618e-07	1
cg02736313	8.36259e-07	1
cg07465627	8.36498e-07	1
cg00498211	8.36939e-07	1
cg25610515	8.37158e-07	1
cg14519621	8.37234e-07	1
cg13534892	8.37601e-07	1
cg05135288	8.37708e-07	1
cg19638259	8.37722e-07	1
cg12399350	8.39265e-07	1
cg02749735	8.39303e-07	1
cg18487309	8.4003e-07	1
cg01233934	8.40917e-07	1
cg26556719	8.41786e-07	1					1
cg03151709	8.41787e-07	1
cg02094337	8.42609e-07	1
cg16086237	8.42735e-07	1
cg05604079	8.42875e-07	1
cg07235805	8.43386e-07	1
cg02903589	8.43582e-07	1
cg01786329	8.43933e-07	1
cg00850996	8.45159e-07	1
cg21101465	8.45173e-07	1
cg24360747	8.45417e-07	1
cg20621021	8.45662e-07	1
cg02545583	8.46737e-07	1
cg25123866	8.47243e-07	1
cg11832395	8.47303e-07	1
cg16160105	8.47386e-07	1
cg08539991	8.47442e-07	1
cg19118904	8.4785e-07	1
cg23475018	8.48358e-07	1
cg14557699	8.48368e-07	1
cg04762312	8.48394e-07	1
cg02420395	8.48723e-07	1
cg27357306	8.49236e-07	1
cg24421906	8.49993e-07	1
cg10643691	8.51191e-07	1
cg05910407	8.51299e-07	1
cg25540871	8.52071e-07	1
cg27562005	8.52829e-07	1
cg16409261	8.53283e-07	1
cg01455398	8.5376e-07	1
cg02918577	8.53799e-07	1
cg26842310	8.53959e-07	1
cg08190844	8.54109e-07	1
cg24010531	8.54487e-07	1
cg06035250	8.54794e-07	1
cg22301128	8.5524e-07	1
cg06813515	8.56213e-07	1
cg20083186	8.56377e-07	1
cg03883640	8.5716e-07	1
cg24595580	8.57762e-07	1
cg19404354	8.57763e-07	1
cg19500766	8.5784e-07	1
cg25020933	8.58518e-07	1
cg02971322	8.58795e-07	1
cg20239017	8.59389e-07	1
cg20109001	8.59468e-07	1
cg02973156	8.59717e-07	1
cg22472290	8.59868e-07	1
cg10236596	8.59969e-07	1
cg24545949	8.61389e-07	1
cg01966878	8.61766e-07	1
cg21347353	8.62366e-07	1
cg01525855	8.62517e-07	1
cg17480278	8.62832e-07	1
cg26708976	8.63911e-07	1
cg02786966	8.64194e-07	1
cg02381426	8.6483e-07	1
cg06852243	8.65422e-07	1
cg01695406	8.65543e-07	1
cg05888037	8.66178e-07	1
cg18252424	8.67416e-07	1
cg09271279	8.67898e-07	1
cg08798307	8.68361e-07	1
cg16184131	8.69329e-07	1
cg07177860	8.69344e-07	1
cg05744264	8.69858e-07	1
cg05830220	8.70661e-07	1
cg00988148	8.71026e-07	1
cg18743464	8.71324e-07	1
cg20927119	8.71428e-07	1
cg07109551	8.71585e-07	1
cg24924502	8.72005e-07	1
cg00980058	8.7204e-07	1
cg04471485	8.72381e-07	1
cg08552214	8.72403e-07	1
cg14478422	8.74115e-07	1
cg04890851	8.7455e-07	1
cg20100445	8.74942e-07	1
cg07557423	8.75075e-07	1
cg01041455	8.76169e-07	1
cg11196437	8.77117e-07	1
cg13844463	8.77185e-07	1
cg02613418	8.78459e-07	1
cg25805521	8.78511e-07	1
cg08301779	8.78603e-07	1
cg14069306	8.78675e-07	1
cg00278547	8.7871e-07	1
cg09338136	8.78898e-07	1
cg01841839	8.7971e-07	1
cg13095704	8.8138e-07	1
cg26247064	8.82527e-07	1
cg10948827	8.8253e-07	1
cg10753610	8.82651e-07	1
cg03273420	8.82842e-07	1
cg11552694	8.8418e-07	1
cg24641352	8.84259e-07	1
cg10439765	8.84472e-07	1
cg02875787	8.84481e-07	1
cg12074545	8.85115e-07	1
cg02680909	8.8534e-07	1
cg03251967	8.85347e-07	1
cg18039797	8.85676e-07	1
cg21977218	8.8607e-07	1
cg18395809	8.86795e-07	1
cg11555257	8.86852e-07	1
cg02224133	8.87081e-07	1
cg27522154	8.8734e-07	1
cg14654731	8.87709e-07	1
cg20583432	8.88431e-07	1
cg13061469	8.88832e-07	1
cg25966682	8.89383e-07	1
cg02091185	8.89843e-07	1
cg25808094	8.90266e-07	1
cg22237300	8.91101e-07	1
cg17883068	8.91706e-07	1
cg17372245	8.91786e-07	1
cg27523417	8.92113e-07	1
cg07379055	8.93378e-07	1
cg15707869	8.93535e-07	1
cg22694067	8.93542e-07	1
cg13454199	8.93707e-07	1
cg06129498	8.94001e-07	1
cg00336164	8.94742e-07	1
cg02285791	8.94968e-07	1
cg16697433	8.95441e-07	1
cg00644847	8.95527e-07	1
cg17009069	8.95536e-07	1
cg18429863	8.95889e-07	1
cg16341269	8.95971e-07	1
cg06815411	8.96338e-07	1
cg27338511	8.96606e-07	1
cg09943716	8.97245e-07	1
cg27433482	8.9867e-07	1
cg22226131	8.99014e-07	1
cg13856810	8.99817e-07	1
cg03812323	9.00767e-07	1
cg03958426	9.01404e-07	1
cg14848685	9.01726e-07	1
cg05322332	9.01879e-07	1
cg21432842	9.02346e-07	1						1
cg26966083	9.02431e-07	1
cg03003335	9.04304e-07	1
cg20488281	9.05233e-07	1
cg24942747	9.05452e-07	1
cg19070159	9.05722e-07	1
cg25780543	9.05722e-07	1
cg12377874	9.06394e-07	1
cg12048331	9.09653e-07	1
cg21127537	9.09897e-07	1
cg05429448	9.11133e-07	1
cg20403541	9.11429e-07	1
cg09889828	9.11445e-07	1
cg08806184	9.11936e-07	1
cg00965578	9.12625e-07	1
cg00932063	9.13066e-07	1
cg20163959	9.13163e-07	1
cg15806306	9.13468e-07	1
cg27355501	9.13801e-07	1
cg14558716	9.14096e-07	1
cg07838483	9.14368e-07	1
cg04521765	9.14552e-07	1
cg01064725	9.14799e-07	1
cg12229364	9.15727e-07	1
cg03292377	9.16351e-07	1
cg07618900	9.18033e-07	1
cg00003858	9.18084e-07	1
cg01875784	9.1855e-07	1
cg02561693	9.19282e-07	1
cg13464004	9.19982e-07	1
cg07097876	9.2038e-07	1
cg07625774	9.20953e-07	1
cg24932457	9.20979e-07	1
cg14350358	9.21322e-07	1
cg12052497	9.22367e-07	1
cg06922635	9.22542e-07	1
cg08598654	9.23408e-07	1
cg21475834	9.23648e-07	1
cg12707346	9.23859e-07	1
cg26682337	9.24311e-07	1
cg23251248	9.24396e-07	1
cg05867134	9.25871e-07	1
cg10103373	9.26107e-07	1
cg11076954	9.26144e-07	1
cg10718130	9.26167e-07	1
cg15758700	9.2649e-07	1
cg09009410	9.26762e-07	1
cg04080022	9.26848e-07	1
cg16288101	9.27137e-07	1
cg24053165	9.27601e-07	1
cg01381617	9.28303e-07	1
cg07598385	9.28634e-07	1
cg01560476	9.28738e-07	1
cg21950166	9.29486e-07	1
cg13672078	9.30467e-07	1
cg16535493	9.31139e-07	1
cg05219445	9.31755e-07	1
cg04720592	9.32036e-07	1
cg24158141	9.32394e-07	1
cg10036612	9.34542e-07	1
cg25309343	9.34578e-07	1
cg06552810	9.35066e-07	1
cg27426351	9.35857e-07	1
cg11853788	9.36748e-07	1
cg05714732	9.36807e-07	1
cg07291100	9.37003e-07	1
cg01639892	9.37518e-07	1
cg14427668	9.37893e-07	1
cg03464847	9.38582e-07	1
cg18241829	9.38918e-07	1
cg21284015	9.39487e-07	1
cg13274077	9.40507e-07	1
cg06785213	9.40545e-07	1
cg24463476	9.40717e-07	1
cg01536884	9.42175e-07	1
cg02150262	9.42301e-07	1
cg00926285	9.42789e-07	1
cg13504318	9.43829e-07	1
cg00445475	9.43872e-07	1
cg04078608	9.43946e-07	1
cg11203990	9.43994e-07	1
cg08536911	9.44363e-07	1
cg17657898	9.45117e-07	1
cg18174258	9.45169e-07	1
cg14420245	9.45869e-07	1
cg25985734	9.46126e-07	1
cg06055845	9.46923e-07	1
cg05967487	9.47641e-07	1
cg26103719	9.48124e-07	1
cg24637035	9.48138e-07	1
cg23998200	9.48796e-07	1
cg14693194	9.50049e-07	1
cg17849128	9.50634e-07	1
cg02861926	9.5142e-07	1
cg13151664	9.52175e-07	1
cg21616142	9.53499e-07	1
cg17099569	9.54286e-07	1									1
cg06094482	9.5485e-07	1
cg09028445	9.55031e-07	1
cg21705505	9.56104e-07	1
cg02646064	9.57293e-07	1
cg24434350	9.57362e-07	1
cg07684019	9.57441e-07	1
cg17084044	9.57654e-07	1
cg01382864	9.5768e-07	1
cg01609420	9.58e-07	1
cg19786808	9.58213e-07	1
cg26369418	9.58836e-07	1
cg06922393	9.58998e-07	1
cg21064916	9.59134e-07	1
cg02077256	9.60138e-07	1
cg18537001	9.61136e-07	1
cg07790947	9.6122e-07	1
cg00937175	9.61544e-07	1
cg25736482	9.61731e-07	1
cg01064918	9.62242e-07	1
cg18254819	9.62589e-07	1
cg21029631	9.63839e-07	1
cg21583016	9.64826e-07	1
cg02457461	9.65559e-07	1
cg01520072	9.66379e-07	1
cg04363228	9.66966e-07	1
cg22412747	9.68435e-07	1
cg18647259	9.6859e-07	1
cg05529874	9.69568e-07	1
cg15359093	9.70415e-07	1
cg09651136	9.70769e-07	1
cg02391509	9.71232e-07	1
cg00741333	9.71675e-07	1
cg01791232	9.72078e-07	1
cg01121022	9.72082e-07	1
cg02742969	9.72156e-07	1
cg00090737	9.72455e-07	1
cg17915676	9.72473e-07	1
cg01405445	9.73649e-07	1
cg05080966	9.73656e-07	1
cg15442434	9.74187e-07	1
cg20690028	9.7443e-07	1
cg24204282	9.7564e-07	1
cg15310857	9.77555e-07	1
cg06324192	9.78472e-07	1
cg12550344	9.78718e-07	1
cg09703727	9.78805e-07	1
cg21328082	9.7886e-07	1
cg09411874	9.79742e-07	1
cg25929976	9.79951e-07	1
cg27485730	9.80403e-07	1
cg10197238	9.81094e-07	1
cg19876814	9.81888e-07	1
cg09133363	9.82042e-07	1
cg13719287	9.82151e-07	1
cg20575761	9.83423e-07	1
cg21480043	9.83725e-07	1
cg16166230	9.84224e-07	1
cg14181527	9.84391e-07	1
cg11241750	9.84674e-07	1
cg21167502	9.84748e-07	1
cg03062881	9.84946e-07	1
cg09143012	9.85002e-07	1
cg25247122	9.85707e-07	1
cg03459617	9.861e-07	1
cg26706520	9.86172e-07	1
cg20367077	9.86387e-07	1
cg12401640	9.869e-07	1
cg25840608	9.87419e-07	1
cg24418941	9.87652e-07	1
cg07543830	9.87884e-07	1
cg01589860	9.87982e-07	1
cg03340878	9.88146e-07	1						1
cg24038255	9.8841e-07	1
cg12523932	9.90016e-07	1
cg20447966	9.91787e-07	1
cg20702913	9.92532e-07	1
cg13817905	9.92599e-07	1
cg02956499	9.92905e-07	1
cg13481974	9.93524e-07	1
cg04574956	9.93916e-07	1
cg22575043	9.94779e-07	1
cg19313408	9.95036e-07	1
cg11972332	9.95249e-07	1
cg13966628	9.97073e-07	1
cg19499748	9.97447e-07	1
cg00657460	9.99105e-07	1
cg02538772	9.99614e-07	1
cg19024575	1.00007e-06	1
cg18898325	1.0003e-06	1
cg06153623	1.00069e-06	1
cg00767496	1.00092e-06	1
cg09339219	1.00171e-06	1
cg24711577	1.00178e-06	1
cg26386402	1.00236e-06	1
cg13062913	1.00293e-06	1
cg10599571	1.00351e-06	1
cg06398236	1.00474e-06	1
cg17942573	1.00504e-06	1
cg07053697	1.00541e-06	1
cg10440524	1.00617e-06	1
cg24806326	1.00644e-06	1
cg00689340	1.0066e-06	1						1
cg07180307	1.00703e-06	1
cg16489259	1.00819e-06	1
cg11615152	1.00979e-06	1
cg10250177	1.01022e-06	1
cg15322516	1.01161e-06	1
cg06362543	1.01163e-06	1
cg08735211	1.01245e-06	1
cg03337218	1.01338e-06	1
cg19402371	1.0137e-06	1
cg06574716	1.01421e-06	1
cg01576275	1.01564e-06	1
cg05684528	1.01824e-06	1
cg13388830	1.01899e-06	1
cg15103584	1.01903e-06	1
cg14830002	1.0194e-06	1
cg05626927	1.0196e-06	1
cg09671258	1.02039e-06	1
cg13952688	1.0206e-06	1
cg00800229	1.02068e-06	1
cg05841659	1.02078e-06	1
cg13033061	1.02099e-06	1
cg04737283	1.02144e-06	1
cg16138910	1.02258e-06	1
cg03479694	1.02295e-06	1
cg02549628	1.02452e-06	1
cg19675778	1.02494e-06	1
cg01844514	1.02544e-06	1
cg13609457	1.02566e-06	1
cg08759276	1.02575e-06	1
cg17704343	1.02612e-06	1
cg07609862	1.02643e-06	1
cg14586500	1.02649e-06	1
cg23502475	1.02741e-06	1
cg27122441	1.02787e-06	1
cg03104428	1.02788e-06	1
cg12504882	1.02856e-06	1
cg25010752	1.02857e-06	1
cg14434213	1.03037e-06	1
cg24098008	1.03056e-06	1
cg26783123	1.03058e-06	1
cg05650628	1.03173e-06	1
cg08104146	1.03207e-06	1
cg26704870	1.03239e-06	1
cg01629716	1.03287e-06	1
cg20292112	1.0344e-06	1
cg16578549	1.0345e-06	1
cg11348293	1.03544e-06	1
cg23344321	1.03563e-06	1
cg06061238	1.03599e-06	1
cg25249539	1.0362e-06	1
cg07565551	1.03628e-06	1
cg05241536	1.03721e-06	1
cg16274678	1.03732e-06	1
cg13470504	1.03743e-06	1
cg04054313	1.03767e-06	1
cg08597802	1.03801e-06	1
cg21610090	1.03812e-06	1
cg26681183	1.03915e-06	1
cg15706250	1.04064e-06	1
cg22352772	1.04135e-06	1
cg12018581	1.04174e-06	1
cg22830273	1.04279e-06	1
cg24311922	1.04281e-06	1
cg08594281	1.04311e-06	1
cg18978531	1.04345e-06	1
cg23780146	1.04413e-06	1
cg05408649	1.04506e-06	1
cg01044476	1.04521e-06	1
cg16324121	1.04623e-06	1
cg03664011	1.04697e-06	1
cg27220062	1.04744e-06	1
cg02580626	1.04756e-06	1
cg05677249	1.0476e-06	1
cg03821443	1.04807e-06	1
cg03086857	1.04824e-06	1
cg08030082	1.04902e-06	1									1
cg05998930	1.0494e-06	1
cg05640423	1.05082e-06	1
cg23998240	1.05156e-06	1
cg07078479	1.05162e-06	1
cg01663440	1.0523e-06	1
cg17240133	1.05243e-06	1
cg22649181	1.05293e-06	1
cg20956548	1.05348e-06	1
cg09066326	1.05362e-06	1
cg21561970	1.05407e-06	1
cg01222324	1.0552e-06	1
cg05618183	1.05637e-06	1
cg19725489	1.05715e-06	1
cg16826307	1.05773e-06	1
cg24068229	1.05795e-06	1
cg24843474	1.05903e-06	1
cg08587313	1.06002e-06	1
cg09188099	1.06112e-06	1
cg11086428	1.06169e-06	1
cg07122123	1.06175e-06	1
cg15934804	1.06215e-06	1
cg19582822	1.0625e-06	1
cg02999013	1.06255e-06	1
cg05697976	1.06538e-06	1						1
cg07661904	1.06621e-06	1
cg02900978	1.06647e-06	1
cg19304003	1.06669e-06	1
cg16242615	1.06848e-06	1
cg22427313	1.06848e-06	1
cg26794715	1.06949e-06	1
cg22040469	1.06993e-06	1
cg04914574	1.07044e-06	1
cg00350478	1.07063e-06	1						1
cg18757405	1.07089e-06	1
cg18413062	1.07228e-06	1
cg09758680	1.07345e-06	1
cg11426726	1.07566e-06	1
cg00086493	1.0759e-06	1
cg04940435	1.07618e-06	1
cg14608903	1.07666e-06	1
cg13453847	1.07792e-06	1
cg06631317	1.0787e-06	1
cg01933308	1.07907e-06	1
cg12170933	1.0794e-06	1
cg01664929	1.07989e-06	1
cg09382492	1.08073e-06	1						1
cg12561497	1.08121e-06	1
cg23548928	1.08207e-06	1
cg03553386	1.08222e-06	1
cg22579114	1.08264e-06	1
cg24994002	1.08287e-06	1
cg21082400	1.08413e-06	1
cg09374353	1.08496e-06	1
cg14097117	1.08502e-06	1
cg01550055	1.08551e-06	1
cg09770579	1.08569e-06	1
cg00308841	1.08569e-06	1
cg21450784	1.08604e-06	1
cg13187827	1.08667e-06	1
cg26963795	1.0878e-06	1
cg24406917	1.08791e-06	1
cg24924505	1.08794e-06	1
cg08397344	1.09042e-06	1
cg12566756	1.09308e-06	1
cg25079544	1.09336e-06	1
cg11027717	1.09382e-06	1
cg18655025	1.09405e-06	1
cg19149691	1.09494e-06	1
cg26126879	1.09577e-06	1
cg12289045	1.09728e-06	1
cg03547797	1.09764e-06	1						1
cg17157275	1.09785e-06	1
cg14791081	1.09796e-06	1
cg19713911	1.09846e-06	1
cg24731441	1.09856e-06	1
cg25029689	1.09859e-06	1
cg02732067	1.09897e-06	1
cg14453403	1.09962e-06	1
cg00495311	1.09983e-06	1
cg03349091	1.10019e-06	1
cg23610373	1.10263e-06	1
cg11961275	1.10385e-06	1
cg22064451	1.10503e-06	1					1	1
cg18423935	1.10538e-06	1
cg00151370	1.10585e-06	1
cg12190521	1.10596e-06	1
cg14178899	1.107e-06	1
cg01289206	1.10865e-06	1
cg03176810	1.10904e-06	1
cg19852660	1.10959e-06	1
cg02241759	1.11206e-06	1
cg15583029	1.11218e-06	1
cg16585619	1.11223e-06	1
cg16803520	1.11253e-06	1
cg00984540	1.11411e-06	1
cg00231504	1.11458e-06	1
cg07142010	1.11676e-06	1
cg06046369	1.11715e-06	1
cg01872024	1.1172e-06	1
cg18914962	1.11744e-06	1
cg04340918	1.11842e-06	1
cg23530239	1.11972e-06	1
cg05085636	1.11981e-06	1
cg16516639	1.12041e-06	1
cg02230593	1.12142e-06	1
cg05904411	1.12413e-06	1
cg10946510	1.12456e-06	1
cg02434051	1.12545e-06	1
cg20997268	1.126e-06	1
cg18151030	1.12612e-06	1
cg02303747	1.12678e-06	1
cg24688471	1.12685e-06	1
cg00139496	1.12751e-06	1
cg26590744	1.12828e-06	1
cg03228893	1.12924e-06	1
cg03319695	1.1293e-06	1
cg13859433	1.12931e-06	1
cg19908577	1.13075e-06	1
cg19249516	1.13134e-06	1
cg07708487	1.1317e-06	1
cg15925505	1.1329e-06	1
cg05031519	1.1343e-06	1
cg22167400	1.13502e-06	1
cg16885557	1.13533e-06	1
cg16450590	1.13682e-06	1
cg15710554	1.13823e-06	1
cg26072437	1.13841e-06	1
cg26147554	1.13878e-06	1
cg27379915	1.1409e-06	1
cg08806699	1.14101e-06	1
cg10464312	1.14329e-06	1
cg16367786	1.14404e-06	1
cg00704869	1.14429e-06	1
cg01787808	1.14715e-06	1
cg11236755	1.14723e-06	1
cg21272713	1.14783e-06	1
cg12612445	1.14872e-06	1
cg00729885	1.14945e-06	1
cg13845561	1.14963e-06	1
cg07162571	1.14981e-06	1
cg23370548	1.14985e-06	1
cg14290127	1.15011e-06	1
cg03682712	1.15052e-06	1								1
cg09914444	1.15116e-06	1
cg11485655	1.1512e-06	1
cg17517458	1.15148e-06	1
cg06358608	1.15229e-06	1
cg09635667	1.15267e-06	1
cg00521239	1.15273e-06	1
cg21885251	1.15386e-06	1
cg27009815	1.15432e-06	1
cg12081643	1.15534e-06	1
cg11731793	1.15541e-06	1
cg26194089	1.15697e-06	1
cg13549082	1.15764e-06	1
cg12179661	1.15785e-06	1
cg06829852	1.15947e-06	1
cg03518533	1.15956e-06	1
cg09169335	1.16056e-06	1
cg03032214	1.16099e-06	1
cg03076855	1.16117e-06	1
cg22578926	1.1614e-06	1
cg14844588	1.16178e-06	1
cg14480266	1.16408e-06	1
cg22849665	1.16426e-06	1
cg00208967	1.16474e-06	1
cg22346476	1.16548e-06	1
cg07969475	1.16561e-06	1
cg27500856	1.16621e-06	1
cg17082959	1.16795e-06	1
cg07291349	1.16946e-06	1
cg17670646	1.16953e-06	1
cg26367719	1.1696e-06	1
cg10284006	1.17133e-06	1
cg27364244	1.17136e-06	1
cg14165909	1.17199e-06	1
cg10880485	1.17214e-06	1
cg03882914	1.17227e-06	1
cg05754122	1.17256e-06	1
cg04468568	1.17262e-06	1
cg24409566	1.173e-06	1
cg05136531	1.17381e-06	1
cg02512168	1.17399e-06	1
cg17421805	1.1745e-06	1
cg26690949	1.17597e-06	1
cg05735180	1.17636e-06	1
cg13524209	1.17671e-06	1
cg12788464	1.17721e-06	1
cg14378039	1.17764e-06	1
cg23641237	1.17764e-06	1
cg27040709	1.17795e-06	1
cg13918754	1.179e-06	1
cg01656853	1.17926e-06	1
cg02811627	1.18054e-06	1
cg21721340	1.1811e-06	1
cg18713748	1.18192e-06	1
cg17783135	1.18267e-06	1
cg00566209	1.18296e-06	1
cg23324787	1.18342e-06	1						1
cg21037184	1.18543e-06	1
cg25451456	1.1856e-06	1
cg11261261	1.18649e-06	1
[truncated: 47,953 more rows]
