# Supplementary material for: An epigenetic map of age-associated autosomal loci in northern European families at high risk for the metabolic syndrome
Source: Clin Epigenetics. 2015 Feb 20;7(1):12. doi: 10.1186/s13148-015-0048-6 (PMC4372177; doi:10.1186/s13148-015-0048-6)
Supplement: Additional file 9: — GO Biological Processes significantly enriched in positive aDMCs. [file 13148_2015_48_MOESM9_ESM.xlsx]

## Sheet: significant_go_biological_proce
#term	description	term_size	term_size_in_genome	list1_positives	list1_negatives	list1_percentage	list2_positives	list2_negatives	list2_percentage	list1_positive_ids	list2_positive_ids	odds_ratio_log	pvalue	adj_pvalue
GO:0007417	central nervous system development	434	457	54	187	22.41	380	22063	1.69	ALDH1A3,ASCL1,ATOH1,BMP4,CA10,DBX1,DCC,EN1,EN2,FEZF1,FEZF2,FOXD1,FOXD3,FOXG1,GABRA5,GBX2,GSC,HMX2,HMX3,IRS2,ISL1,ISL2,LBX1,LHX1,LHX5,LHX8,LMX1B,NKX2-1,NKX2-2,NKX2-6,NKX3-2,NKX6-1,NKX6-2,NR2E1,OTP,OTX1,OTX2,PAX3,PAX6,PDX1,PHOX2B,POU3F3,POU4F1,PROX1,RAX,SALL3,SOX1,SOX11,TBR1,TBX3,VAX1,ZIC1,ZIC2,ZIC5	ENSG00000004487,ENSG00000004848,ENSG00000005513,ENSG00000005810,ENSG00000007168,ENSG00000008083,ENSG00000008277,ENSG00000009709,ENSG00000010810,ENSG00000012048,ENSG00000013810,ENSG00000020426,ENSG00000039068,ENSG00000040531,ENSG00000041515,ENSG00000053438,ENSG00000054598,ENSG00000061676,ENSG00000063176,ENSG00000064300,ENSG00000064835,ENSG00000066032,ENSG00000066279,ENSG00000066468,ENSG00000069011…	2.81936	7.32752e-42	1.60839e-38
GO:0007420	brain development	293	307	46	195	19.09	247	22196	1.1	ALDH1A3,ASCL1,ATOH1,BMP4,CA10,EN1,EN2,FEZF1,FEZF2,FOXD1,FOXD3,FOXG1,GABRA5,GBX2,GSC,HMX2,HMX3,IRS2,ISL1,LHX1,LHX5,LHX8,LMX1B,NKX2-1,NKX2-2,NKX2-6,NKX3-2,NR2E1,OTP,OTX1,OTX2,PAX6,PDX1,PHOX2B,POU3F3,POU4F1,PROX1,RAX,SALL3,SOX1,TBR1,TBX3,VAX1,ZIC1,ZIC2,ZIC5	ENSG00000004487,ENSG00000004848,ENSG00000007168,ENSG00000010810,ENSG00000012048,ENSG00000013810,ENSG00000020426,ENSG00000039068,ENSG00000040531,ENSG00000041515,ENSG00000053438,ENSG00000054598,ENSG00000063176,ENSG00000064835,ENSG00000066032,ENSG00000066279,ENSG00000066468,ENSG00000069011,ENSG00000069667,ENSG00000070614,ENSG00000072864,ENSG00000074047,ENSG00000074181,ENSG00000076356,ENSG00000077063…	3.05392	2.73455e-40	3.00117e-37
GO:0048468	cell development	883	921	67	174	27.8	816	21627	3.64	ASCL1,ATOH1,BARHL2,BDNF,BHLHE22,BMP4,BMP7,CDX2,CHAT,CHL1,CHRNB1,DBX1,DCC,EN1,EN2,FEZF1,FEZF2,FOXA1,FOXG1,GBX2,GDNF,HAND2,HSF4,IRX3,IRX5,ISL1,ISL2,LBX1,LHX1,LHX5,LHX8,LMX1B,NEUROD2,NEUROG1,NKX2-1,NKX2-2,NKX2-6,NKX3-2,NKX6-1,NKX6-2,NR2E1,ONECUT1,ONECUT2,OTP,OTX2,PAX3,PAX6,PDX1,PHOX2B,POU4F1,PRDM13,PRDM6,PROX1,SALL3,SATB2,SEMA4F,SHOX2,SIX1,SOX1,SOX11,SOX17,SPAG6,TBR1,TBX1,TBX3,VAX1,VAX2	ENSG00000001617,ENSG00000003393,ENSG00000004848,ENSG00000005073,ENSG00000005339,ENSG00000005513,ENSG00000005810,ENSG00000006047,ENSG00000006327,ENSG00000006468,ENSG00000006607,ENSG00000006611,ENSG00000006652,ENSG00000007168,ENSG00000007237,ENSG00000007402,ENSG00000008300,ENSG00000009709,ENSG00000010671,ENSG00000010810,ENSG00000011201,ENSG00000012061,ENSG00000012171,ENSG00000013810,ENSG00000018189…	2.32292	2.24152e-38	1.64005e-35
GO:0022008	neurogenesis	595	617	56	185	23.24	539	21904	2.4	ASCL1,ATOH1,BARHL2,BDNF,BHLHE22,BMP4,BMP7,CHAT,CHL1,DBX1,DCC,EN1,EN2,FEZF1,FEZF2,FOXA1,FOXG1,GBX2,GDNF,IRX3,IRX5,ISL1,ISL2,LBX1,LHX1,LHX5,LHX8,LMX1B,NEUROD2,NEUROG1,NKX2-1,NKX2-2,NKX3-2,NKX6-1,NKX6-2,NR2E1,ONECUT2,OTP,OTX2,PAX3,PAX6,PDX1,PHOX2B,POU4F1,PRDM13,PRDM6,SALL3,SATB2,SEMA4F,SIX1,SOX1,SOX11,SOX17,TBR1,VAX1,VAX2	ENSG00000001617,ENSG00000003393,ENSG00000004848,ENSG00000005810,ENSG00000006327,ENSG00000006468,ENSG00000006607,ENSG00000006611,ENSG00000007168,ENSG00000007237,ENSG00000008300,ENSG00000009709,ENSG00000010810,ENSG00000011201,ENSG00000012171,ENSG00000013810,ENSG00000018189,ENSG00000020633,ENSG00000021645,ENSG00000026508,ENSG00000031544,ENSG00000035862,ENSG00000037965,ENSG00000038427,ENSG00000039068…	2.5097	8.64693e-37	4.745e-34
GO:0048699	generation of neurons	556	576	53	188	21.99	503	21940	2.24	ASCL1,ATOH1,BARHL2,BDNF,BHLHE22,BMP4,BMP7,CHAT,CHL1,DBX1,DCC,EN1,EN2,FEZF1,FEZF2,FOXA1,FOXG1,GBX2,GDNF,IRX3,IRX5,ISL1,ISL2,LBX1,LHX1,LHX5,LHX8,LMX1B,NEUROD2,NEUROG1,NKX2-1,NKX2-2,NKX3-2,NKX6-1,NKX6-2,NR2E1,ONECUT2,OTP,OTX2,PAX3,PAX6,PDX1,PHOX2B,POU4F1,SALL3,SATB2,SEMA4F,SIX1,SOX1,SOX17,TBR1,VAX1,VAX2	ENSG00000001617,ENSG00000003393,ENSG00000004848,ENSG00000005810,ENSG00000006327,ENSG00000006468,ENSG00000006607,ENSG00000006611,ENSG00000007168,ENSG00000007237,ENSG00000008300,ENSG00000009709,ENSG00000010810,ENSG00000011201,ENSG00000012171,ENSG00000018189,ENSG00000020633,ENSG00000021645,ENSG00000026508,ENSG00000031544,ENSG00000035862,ENSG00000037965,ENSG00000038427,ENSG00000039068,ENSG00000040608…	2.50933	4.71226e-35	2.06868e-32
GO:0030182	neuron differentiation	507	523	51	190	21.16	456	21987	2.03	ASCL1,ATOH1,BARHL2,BDNF,BHLHE22,BMP4,BMP7,CHAT,CHL1,DBX1,DCC,EN1,EN2,FEZF1,FEZF2,FOXA1,FOXG1,GBX2,GDNF,IRX3,IRX5,ISL1,ISL2,LBX1,LHX1,LHX5,LHX8,LMX1B,NEUROD2,NEUROG1,NKX2-1,NKX2-2,NKX3-2,NKX6-1,NKX6-2,NR2E1,ONECUT2,OTP,OTX2,PAX3,PAX6,PDX1,PHOX2B,POU4F1,SALL3,SEMA4F,SIX1,SOX1,TBR1,VAX1,VAX2	ENSG00000001617,ENSG00000003393,ENSG00000004848,ENSG00000005810,ENSG00000006327,ENSG00000006468,ENSG00000006607,ENSG00000006611,ENSG00000007168,ENSG00000007237,ENSG00000008300,ENSG00000009709,ENSG00000011201,ENSG00000012171,ENSG00000018189,ENSG00000020633,ENSG00000021645,ENSG00000026508,ENSG00000031544,ENSG00000035862,ENSG00000037965,ENSG00000038427,ENSG00000039068,ENSG00000040608,ENSG00000053438…	2.56052	7.41635e-35	2.71315e-32
GO:0009790	embryo development	594	619	53	188	21.99	541	21902	2.41	AATF,ALDH1A3,ATOH1,BMP4,BMP7,CDX2,EN1,FOXA1,FOXD1,FOXD3,FOXG1,FOXL2,GATA4,GBX2,GSC,HAND1,HAND2,HMX2,HMX3,LHX1,LMX1B,MSX2,MYF5,MYF6,NEUROG1,NKX2-6,NKX3-2,ODZ4,OTX1,OTX2,PAX3,PAX6,PDX1,PROX1,PRRX1,SATB2,SFRP2,SHOX2,SIM2,SIX1,SIX2,SP8,TBX1,TBX15,TBX18,TBX20,TBX3,TBX4,TBX5,VAX2,ZIC1,ZIC2,ZIC5	ENSG00000003137,ENSG00000003393,ENSG00000004487,ENSG00000004975,ENSG00000005073,ENSG00000005102,ENSG00000005513,ENSG00000006377,ENSG00000006611,ENSG00000008128,ENSG00000009709,ENSG00000011132,ENSG00000012048,ENSG00000013275,ENSG00000013375,ENSG00000030582,ENSG00000033170,ENSG00000034053,ENSG00000036257,ENSG00000039068,ENSG00000039537,ENSG00000051382,ENSG00000052850,ENSG00000053747,ENSG00000054598…	2.43476	1.34988e-33	4.23283e-31
GO:0006366	transcription from RNA polymerase II promoter	847	893	61	180	25.31	786	21657	3.5	ASCL1,ATOH1,BARHL2,BMP4,BMP7,BSX,CDX2,FOXA1,FOXD1,FOXD3,FOXL2,GATA4,GDNF,GSC,HAND1,HAND2,HSF4,ISL1,LBX1,LMX1B,MYF5,MYF6,NEUROD2,NEUROG1,NKX2-1,NKX2-2,NKX3-2,NKX6-1,NKX6-2,NR2E1,ONECUT1,ONECUT2,OTX1,OTX2,PAX3,PAX5,PAX6,PAX9,PDX1,POU3F3,POU4F1,SATB2,SHOX2,SIM2,SIX1,SIX2,SOX11,SOX14,SOX17,SOX21,TBR1,TBX1,TBX2,TBX3,TBX5,TFAP2B,THRB,VAX1,VAX2,VGLL2,ZNF238	ENSG00000001167,ENSG00000004487,ENSG00000005075,ENSG00000005102,ENSG00000005302,ENSG00000005339,ENSG00000005513,ENSG00000006047,ENSG00000006468,ENSG00000007866,ENSG00000007968,ENSG00000008083,ENSG00000008441,ENSG00000008838,ENSG00000009950,ENSG00000010030,ENSG00000011007,ENSG00000011590,ENSG00000012048,ENSG00000012504,ENSG00000012822,ENSG00000013561,ENSG00000015171,ENSG00000018408,ENSG00000019549…	2.23404	1.70293e-33	4.67241e-31
GO:0009887	organ morphogenesis	756	800	58	183	24.07	698	21745	3.11	ALDH1A3,ATOH1,BDNF,BHLHE22,BMP4,BMP7,CDX2,EN1,FOXG1,FOXL2,GATA4,GBX2,GDNF,GSC,HAND1,HAND2,HMX2,HMX3,IRX5,ISL1,LBX1,LHX1,LHX8,MSX2,MYF5,NEUROG1,NKX2-1,NKX3-2,NKX6-1,ONECUT2,OTX1,OTX2,PAX3,PAX5,PAX6,PDX1,PROX1,PRRX1,SATB2,SHOX2,SIX1,SIX2,SIX6,SOX1,SOX17,TBX1,TBX15,TBX18,TBX2,TBX20,TBX3,TBX4,TBX5,THRB,VAX2,ZIC1,ZIC2,ZIC5	ENSG00000004399,ENSG00000004961,ENSG00000004975,ENSG00000005073,ENSG00000006327,ENSG00000006377,ENSG00000006611,ENSG00000006638,ENSG00000007168,ENSG00000007171,ENSG00000007952,ENSG00000010030,ENSG00000010327,ENSG00000011465,ENSG00000020633,ENSG00000022267,ENSG00000025708,ENSG00000026508,ENSG00000027869,ENSG00000030110,ENSG00000032444,ENSG00000037965,ENSG00000043039,ENSG00000044090,ENSG00000049247…	2.28988	2.89338e-33	7.05663e-31
GO:0007389	pattern specification process	275	292	39	202	16.18	236	22207	1.05	ASCL1,BARX1,BMP4,BMP7,CDX2,DBX1,EN1,FOXA1,FOXD1,FOXG1,GATA4,GBX2,GDNF,GSC,LHX1,LMX1B,MYF5,MYF6,NKX2-1,NKX3-2,NKX6-1,NKX6-2,OTX1,OTX2,PAX6,PDX1,RAX,SATB2,SFRP2,SIM2,SIX1,SP8,TBX1,TBX18,TBX20,TBX3,TBX5,VAX2,ZIC1	ENSG00000003137,ENSG00000004399,ENSG00000004975,ENSG00000005073,ENSG00000005102,ENSG00000009709,ENSG00000037965,ENSG00000052850,ENSG00000056661,ENSG00000061676,ENSG00000064393,ENSG00000070018,ENSG00000073282,ENSG00000074047,ENSG00000078246,ENSG00000078399,ENSG00000078401,ENSG00000080298,ENSG00000080815,ENSG00000090539,ENSG00000090776,ENSG00000090932,ENSG00000095596,ENSG00000099139,ENSG00000099250…	2.89962	2.1046e-32	4.6196e-30
GO:0048598	embryonic morphogenesis	321	334	41	200	17.01	280	22163	1.25	ALDH1A3,ATOH1,BMP4,BMP7,EN1,FOXD1,FOXG1,FOXL2,GATA4,GBX2,GSC,HAND1,HMX2,HMX3,LHX1,MSX2,MYF5,NEUROG1,NKX3-2,ODZ4,OTX1,OTX2,PAX3,PDX1,PROX1,PRRX1,SATB2,SHOX2,SIX1,SIX2,SP8,TBX1,TBX15,TBX18,TBX3,TBX4,TBX5,VAX2,ZIC1,ZIC2,ZIC5	ENSG00000003137,ENSG00000004975,ENSG00000005073,ENSG00000006377,ENSG00000006611,ENSG00000036257,ENSG00000052850,ENSG00000054598,ENSG00000056661,ENSG00000060718,ENSG00000061676,ENSG00000064012,ENSG00000064309,ENSG00000064655,ENSG00000066468,ENSG00000070018,ENSG00000070614,ENSG00000072062,ENSG00000073282,ENSG00000074047,ENSG00000075275,ENSG00000075388,ENSG00000075711,ENSG00000075891,ENSG00000077092…	2.78664	3.54832e-32	7.08051e-30
GO:0007423	sensory organ development	238	244	35	206	14.52	203	22240	0.9	ALDH1A3,ASCL1,ATOH1,BDNF,BHLHE22,BMP4,BMP7,FOXG1,FOXL2,GBX2,GSC,HMX2,HMX3,HSF4,IRX5,LMX1B,NEUROG1,NKX2-6,NKX3-2,NR2E1,OTX1,OTX2,PAX6,PDX1,PROX1,PRRX1,RAX,SIX1,SIX2,SOX1,SOX17,TBX1,VAX1,VAX2,ZIC1	ENSG00000006377,ENSG00000006611,ENSG00000030110,ENSG00000031544,ENSG00000054598,ENSG00000055732,ENSG00000060718,ENSG00000065054,ENSG00000065361,ENSG00000066468,ENSG00000070495,ENSG00000075275,ENSG00000075711,ENSG00000075891,ENSG00000077092,ENSG00000077943,ENSG00000078246,ENSG00000078401,ENSG00000078579,ENSG00000081248,ENSG00000087085,ENSG00000087088,ENSG00000091010,ENSG00000091536,ENSG00000092200…	2.92391	1.10178e-29	2.01535e-27
GO:0010628	positive regulation of gene expression	558	587	46	195	19.09	512	21931	2.28	AATF,ASCL1,ATOH1,BMP4,BMP7,BSX,CDX2,EBF2,EBF3,FOXA1,FOXD1,FOXD3,FOXL2,GATA4,GDNF,HAND1,HAND2,HSF4,ISL1,LMX1B,MYF5,MYF6,NKX2-1,NKX2-2,NKX3-2,ONECUT2,OTX2,PAX3,PAX6,PAX9,PDX1,POU3F3,SATB2,SHOX2,SIX1,SIX2,SOX11,SOX17,TBR1,TBX1,TBX20,TBX3,TBX5,TFAP2B,THRB,VGLL2	ENSG00000001167,ENSG00000004487,ENSG00000005102,ENSG00000005339,ENSG00000005483,ENSG00000005513,ENSG00000006468,ENSG00000007866,ENSG00000008441,ENSG00000009950,ENSG00000012048,ENSG00000012504,ENSG00000012822,ENSG00000013561,ENSG00000015153,ENSG00000018408,ENSG00000020426,ENSG00000022840,ENSG00000025434,ENSG00000031544,ENSG00000033800,ENSG00000034152,ENSG00000042429,ENSG00000043039,ENSG00000049618…	2.31297	1.28535e-27	2.17027e-25
GO:0045941	positive regulation of transcription	541	569	45	196	18.67	496	21947	2.21	AATF,ASCL1,ATOH1,BMP4,BMP7,BSX,CDX2,EBF2,EBF3,FOXA1,FOXD1,FOXD3,FOXL2,GATA4,GDNF,HAND1,HAND2,HSF4,ISL1,LMX1B,MYF5,MYF6,NKX2-1,NKX2-2,NKX3-2,ONECUT2,OTX2,PAX3,PAX6,PAX9,PDX1,POU3F3,SATB2,SHOX2,SIX1,SIX2,SOX11,TBR1,TBX1,TBX20,TBX3,TBX5,TFAP2B,THRB,VGLL2	ENSG00000001167,ENSG00000004487,ENSG00000005102,ENSG00000005339,ENSG00000005483,ENSG00000005513,ENSG00000006468,ENSG00000007866,ENSG00000008441,ENSG00000009950,ENSG00000012048,ENSG00000012504,ENSG00000012822,ENSG00000013561,ENSG00000015153,ENSG00000018408,ENSG00000020426,ENSG00000022840,ENSG00000025434,ENSG00000031544,ENSG00000033800,ENSG00000034152,ENSG00000042429,ENSG00000043039,ENSG00000049618…	2.31836	3.5123e-27	5.50679e-25
GO:0031328	positive regulation of cellular biosynthetic process	676	709	48	193	19.92	628	21815	2.8	AATF,ASCL1,ATOH1,BARHL2,BMP4,BMP7,BSX,CDX2,EBF2,EBF3,FOXA1,FOXD1,FOXD3,FOXL2,GATA4,GDNF,HAND1,HAND2,HSF4,IRS2,ISL1,LMX1B,MYF5,MYF6,NKX2-1,NKX2-2,NKX3-2,ONECUT2,OTX2,PAX3,PAX6,PAX9,PDX1,POU3F3,SATB2,SHOX2,SIX1,SIX2,SOX11,SOX17,TBR1,TBX1,TBX20,TBX3,TBX5,TFAP2B,THRB,VGLL2	ENSG00000001167,ENSG00000004487,ENSG00000005102,ENSG00000005339,ENSG00000005483,ENSG00000005513,ENSG00000006468,ENSG00000007866,ENSG00000008441,ENSG00000009950,ENSG00000010610,ENSG00000012048,ENSG00000012504,ENSG00000012822,ENSG00000013561,ENSG00000015153,ENSG00000018408,ENSG00000020426,ENSG00000020577,ENSG00000022840,ENSG00000025434,ENSG00000031544,ENSG00000033800,ENSG00000034152,ENSG00000042429…	2.15632	6.13076e-26	8.97135e-24
GO:0045165	cell fate commitment	147	149	27	214	11.2	120	22323	0.53	ASCL1,ATOH1,BARHL2,BMP4,DBX1,FOXA1,GDNF,ISL1,ISL2,LBX1,NEUROG1,NKX2-1,NKX2-2,NKX6-1,NKX6-2,NR2E1,ONECUT1,ONECUT2,OTX2,PAX3,PAX6,PDX1,PROX1,SALL1,SIX1,TBX1,TBX2	ENSG00000003137,ENSG00000005073,ENSG00000005513,ENSG00000006652,ENSG00000009709,ENSG00000064309,ENSG00000064655,ENSG00000066468,ENSG00000069011,ENSG00000071564,ENSG00000074047,ENSG00000074181,ENSG00000075891,ENSG00000080815,ENSG00000092969,ENSG00000101384,ENSG00000101938,ENSG00000104313,ENSG00000104432,ENSG00000105701,ENSG00000105996,ENSG00000106038,ENSG00000106536,ENSG00000106571,ENSG00000106799…	3.15574	9.05637e-26	1.24242e-23
GO:0030900	forebrain development	150	156	26	215	10.79	124	22319	0.55	ALDH1A3,ASCL1,BMP4,FEZF1,FEZF2,FOXD1,FOXG1,GSC,ISL1,LHX1,LHX8,NKX2-1,NKX2-6,NKX3-2,NR2E1,OTP,OTX1,OTX2,PAX6,PDX1,POU3F3,RAX,SALL3,SOX1,TBX3,ZIC5	ENSG00000004487,ENSG00000004848,ENSG00000007168,ENSG00000010810,ENSG00000013810,ENSG00000039068,ENSG00000064835,ENSG00000066279,ENSG00000069011,ENSG00000070614,ENSG00000072864,ENSG00000074047,ENSG00000074181,ENSG00000077097,ENSG00000078900,ENSG00000080815,ENSG00000081479,ENSG00000084234,ENSG00000085224,ENSG00000087088,ENSG00000087258,ENSG00000090539,ENSG00000099617,ENSG00000101412,ENSG00000103494…	3.08037	3.63609e-24	4.69483e-22
GO:0048666	neuron development	372	387	35	206	14.52	337	22106	1.5	ASCL1,ATOH1,BARHL2,BDNF,BMP7,CHAT,CHL1,DCC,EN1,EN2,FEZF1,FEZF2,FOXG1,GBX2,GDNF,IRX5,ISL1,ISL2,LHX8,LMX1B,NEUROD2,NKX2-1,NKX3-2,NR2E1,ONECUT2,OTX2,PAX6,PDX1,POU4F1,SALL3,SEMA4F,SOX1,TBR1,VAX1,VAX2	ENSG00000001617,ENSG00000003393,ENSG00000004848,ENSG00000005810,ENSG00000006327,ENSG00000006468,ENSG00000006607,ENSG00000007168,ENSG00000007237,ENSG00000008300,ENSG00000011201,ENSG00000012171,ENSG00000018189,ENSG00000020633,ENSG00000021645,ENSG00000026508,ENSG00000031544,ENSG00000038427,ENSG00000039068,ENSG00000040608,ENSG00000058335,ENSG00000058866,ENSG00000061337,ENSG00000064300,ENSG00000065320…	2.41099	5.42247e-23	6.6124e-21
GO:0050826	response to freezing	233	243	29	212	12.03	204	22239	0.91	ASCL1,CDX2,DMRTA2,EN1,FOXB2,FOXD1,FOXD3,FOXL2,HMX3,IRX1,IRX4,IRX5,LBXCOR1,NKX2-4,NKX6-1,OTX1,PDX1,PHOX2B,POU3F3,POU4F1,PRDM6,SHOX2,SOX1,SOX21,SP8,TBX1,TBX2,ZIC2,ZIC5	ENSG00000004487,ENSG00000004848,ENSG00000006459,ENSG00000011114,ENSG00000011304,ENSG00000015133,ENSG00000048740,ENSG00000049540,ENSG00000049618,ENSG00000055917,ENSG00000056097,ENSG00000056487,ENSG00000060138,ENSG00000060339,ENSG00000064651,ENSG00000065609,ENSG00000065883,ENSG00000068024,ENSG00000074047,ENSG00000081913,ENSG00000082701,ENSG00000084234,ENSG00000086758,ENSG00000087095,ENSG00000087460…	2.70219	1.31073e-22	1.51423e-20
GO:0042309	homoiothermy	234	244	29	212	12.03	205	22238	0.91	ASCL1,CDX2,DMRTA2,EN1,FOXB2,FOXD1,FOXD3,FOXL2,HMX3,IRX1,IRX4,IRX5,LBXCOR1,NKX2-4,NKX6-1,OTX1,PDX1,PHOX2B,POU3F3,POU4F1,PRDM6,SHOX2,SOX1,SOX21,SP8,TBX1,TBX2,ZIC2,ZIC5	ENSG00000004487,ENSG00000004848,ENSG00000006459,ENSG00000011114,ENSG00000011304,ENSG00000015133,ENSG00000048740,ENSG00000049540,ENSG00000049618,ENSG00000055917,ENSG00000056097,ENSG00000056487,ENSG00000060138,ENSG00000060339,ENSG00000064651,ENSG00000065609,ENSG00000065883,ENSG00000068024,ENSG00000074047,ENSG00000081913,ENSG00000082701,ENSG00000084234,ENSG00000086758,ENSG00000087095,ENSG00000087460…	2.69726	1.48252e-22	1.62707e-20
GO:0009893	positive regulation of metabolic process	828	870	48	193	19.92	780	21663	3.48	AATF,ASCL1,ATOH1,BARHL2,BMP4,BMP7,BSX,CDX2,EBF2,EBF3,FOXA1,FOXD1,FOXD3,FOXL2,GATA4,GDNF,HAND1,HAND2,HSF4,IRS2,ISL1,LMX1B,MYF5,MYF6,NKX2-1,NKX2-2,NKX3-2,ONECUT2,OTX2,PAX3,PAX6,PAX9,PDX1,POU3F3,SATB2,SHOX2,SIX1,SIX2,SOX11,SOX17,TBR1,TBX1,TBX20,TBX3,TBX5,TFAP2B,THRB,VGLL2	ENSG00000001084,ENSG00000001167,ENSG00000004487,ENSG00000005102,ENSG00000005339,ENSG00000005483,ENSG00000005513,ENSG00000006468,ENSG00000007866,ENSG00000007908,ENSG00000007952,ENSG00000008441,ENSG00000009950,ENSG00000010610,ENSG00000011198,ENSG00000012048,ENSG00000012504,ENSG00000012822,ENSG00000013561,ENSG00000015153,ENSG00000018408,ENSG00000020426,ENSG00000020577,ENSG00000022840,ENSG00000023287…	1.93258	3.84659e-22	4.0206e-20
GO:0050767	regulation of neurogenesis	167	169	25	216	10.37	142	22301	0.63	ASCL1,ATOH1,BARHL2,BDNF,BMP4,BMP7,FOXA1,FOXG1,IRX3,ISL1,ISL2,LBX1,NKX2-2,NKX3-2,NKX6-1,NKX6-2,NR2E1,OTP,PAX6,PDX1,PHOX2B,SEMA4F,SIX1,SOX17,VAX1	ENSG00000001617,ENSG00000006327,ENSG00000018189,ENSG00000035862,ENSG00000061337,ENSG00000065320,ENSG00000066279,ENSG00000067560,ENSG00000074047,ENSG00000074181,ENSG00000075213,ENSG00000079246,ENSG00000080644,ENSG00000080815,ENSG00000082701,ENSG00000083290,ENSG00000084093,ENSG00000087250,ENSG00000088305,ENSG00000090932,ENSG00000091129,ENSG00000099250,ENSG00000101391,ENSG00000101752,ENSG00000103260…	2.90016	1.2306e-21	1.2278e-19
GO:0001659	temperature homeostasis	253	266	29	212	12.03	224	22219	1	ASCL1,CDX2,DMRTA2,EN1,FOXB2,FOXD1,FOXD3,FOXL2,HMX3,IRX1,IRX4,IRX5,LBXCOR1,NKX2-4,NKX6-1,OTX1,PDX1,PHOX2B,POU3F3,POU4F1,PRDM6,SHOX2,SOX1,SOX21,SP8,TBX1,TBX2,ZIC2,ZIC5	ENSG00000004487,ENSG00000004848,ENSG00000006459,ENSG00000011114,ENSG00000011304,ENSG00000015133,ENSG00000043591,ENSG00000044524,ENSG00000048740,ENSG00000049540,ENSG00000049618,ENSG00000050628,ENSG00000055917,ENSG00000056097,ENSG00000056487,ENSG00000060138,ENSG00000060339,ENSG00000064651,ENSG00000065609,ENSG00000065883,ENSG00000068024,ENSG00000074047,ENSG00000081913,ENSG00000082701,ENSG00000084234…	2.60777	1.38095e-21	1.31791e-19
GO:0009409	response to cold	255	266	29	212	12.03	226	22217	1.01	ASCL1,CDX2,DMRTA2,EN1,FOXB2,FOXD1,FOXD3,FOXL2,HMX3,IRX1,IRX4,IRX5,LBXCOR1,NKX2-4,NKX6-1,OTX1,PDX1,PHOX2B,POU3F3,POU4F1,PRDM6,SHOX2,SOX1,SOX21,SP8,TBX1,TBX2,ZIC2,ZIC5	ENSG00000004487,ENSG00000004848,ENSG00000006459,ENSG00000011114,ENSG00000011304,ENSG00000015133,ENSG00000043591,ENSG00000048740,ENSG00000049540,ENSG00000049618,ENSG00000055917,ENSG00000056097,ENSG00000056487,ENSG00000060138,ENSG00000060339,ENSG00000064651,ENSG00000065609,ENSG00000065883,ENSG00000068024,ENSG00000074047,ENSG00000081913,ENSG00000082701,ENSG00000084234,ENSG00000086758,ENSG00000087095…	2.59879	1.72708e-21	1.57956e-19
GO:0043009	chordate embryonic development	338	352	32	209	13.28	306	22137	1.36	BMP4,CDX2,EN1,FOXA1,FOXD3,GATA4,GBX2,GSC,HAND1,HAND2,LMX1B,MYF5,MYF6,NKX2-6,NKX3-2,PAX3,PAX6,PDX1,PROX1,PRRX1,SATB2,SFRP2,SHOX2,SIX1,SIX2,TBX1,TBX15,TBX18,TBX3,TBX5,ZIC2,ZIC5	ENSG00000003393,ENSG00000004487,ENSG00000004975,ENSG00000005102,ENSG00000005513,ENSG00000008128,ENSG00000009709,ENSG00000011132,ENSG00000012048,ENSG00000013275,ENSG00000030582,ENSG00000033170,ENSG00000034053,ENSG00000036257,ENSG00000039068,ENSG00000039537,ENSG00000052850,ENSG00000054598,ENSG00000056661,ENSG00000060138,ENSG00000060718,ENSG00000061676,ENSG00000064012,ENSG00000066468,ENSG00000069702…	2.40482	3.6472e-21	3.20224e-19
GO:0009792	embryo development ending in birth or egg hatching	341	356	32	209	13.28	309	22134	1.38	BMP4,CDX2,EN1,FOXA1,FOXD3,GATA4,GBX2,GSC,HAND1,HAND2,LMX1B,MYF5,MYF6,NKX2-6,NKX3-2,PAX3,PAX6,PDX1,PROX1,PRRX1,SATB2,SFRP2,SHOX2,SIX1,SIX2,TBX1,TBX15,TBX18,TBX3,TBX5,ZIC2,ZIC5	ENSG00000003393,ENSG00000004487,ENSG00000004975,ENSG00000005102,ENSG00000005513,ENSG00000008128,ENSG00000009709,ENSG00000011132,ENSG00000012048,ENSG00000013275,ENSG00000030582,ENSG00000033170,ENSG00000034053,ENSG00000036257,ENSG00000039068,ENSG00000039537,ENSG00000052850,ENSG00000054598,ENSG00000056661,ENSG00000060138,ENSG00000060718,ENSG00000061676,ENSG00000064012,ENSG00000066468,ENSG00000069702…	2.39493	4.77433e-21	4.03064e-19
GO:0048663	neuron fate commitment	45	44	16	225	6.64	29	22414	0.13	ASCL1,ATOH1,BMP4,DBX1,FOXA1,ISL1,ISL2,LBX1,NKX2-1,NKX2-2,NKX6-1,NKX6-2,OTX2,PAX3,PAX6,PDX1	ENSG00000009709,ENSG00000074047,ENSG00000074181,ENSG00000092969,ENSG00000106038,ENSG00000106571,ENSG00000106799,ENSG00000106852,ENSG00000114315,ENSG00000115844,ENSG00000125084,ENSG00000125798,ENSG00000128710,ENSG00000139445,ENSG00000141646,ENSG00000144355,ENSG00000148400,ENSG00000157168,ENSG00000164438,ENSG00000164690,ENSG00000168267,ENSG00000169840,ENSG00000180613,ENSG00000180818,ENSG00000181449…	4.00663	7.84237e-21	6.37555e-19
GO:0001708	cell fate specification	56	56	17	224	7.05	39	22404	0.17	ASCL1,ATOH1,BMP4,DBX1,FOXA1,GDNF,LBX1,NKX2-1,NKX2-2,NKX6-1,NKX6-2,OTX2,PAX6,PDX1,SALL1,SIX1,TBX1	ENSG00000005073,ENSG00000064309,ENSG00000064655,ENSG00000074047,ENSG00000080815,ENSG00000105701,ENSG00000106038,ENSG00000106571,ENSG00000107831,ENSG00000108379,ENSG00000113578,ENSG00000117724,ENSG00000123388,ENSG00000125084,ENSG00000125398,ENSG00000125798,ENSG00000128602,ENSG00000128710,ENSG00000128713,ENSG00000138083,ENSG00000138685,ENSG00000143190,ENSG00000143801,ENSG00000148400,ENSG00000149922…	3.775	1.07434e-20	8.42209e-19
GO:0009266	response to temperature stimulus	320	335	30	211	12.45	290	22153	1.29	ASCL1,CDX2,DMRTA2,EN1,FOXB2,FOXD1,FOXD3,FOXL2,HMX3,HSPB6,IRX1,IRX4,IRX5,LBXCOR1,NKX2-4,NKX6-1,OTX1,PDX1,PHOX2B,POU3F3,POU4F1,PRDM6,SHOX2,SOX1,SOX21,SP8,TBX1,TBX2,ZIC2,ZIC5	ENSG00000001084,ENSG00000004487,ENSG00000004848,ENSG00000006459,ENSG00000011114,ENSG00000011304,ENSG00000015133,ENSG00000023572,ENSG00000043591,ENSG00000048740,ENSG00000049540,ENSG00000049618,ENSG00000055917,ENSG00000056097,ENSG00000056487,ENSG00000060138,ENSG00000060339,ENSG00000064300,ENSG00000064651,ENSG00000065609,ENSG00000065675,ENSG00000065883,ENSG00000068024,ENSG00000070785,ENSG00000074047…	2.38519	9.01364e-20	6.82239e-18
GO:0006928	cellular component movement	636	666	40	201	16.6	596	21847	2.66	ASCL1,ATOH1,BARHL2,BDNF,BMP7,CHL1,DCC,FEZF1,FEZF2,FOXD1,FOXG1,GBX2,GDNF,IRS2,ISL1,ISL2,LMX1B,NKX2-1,NKX3-2,NR2E1,ONECUT1,ONECUT2,OTX2,PAX3,PAX6,PDX1,PHOX2B,POU3F3,POU4F1,PYY,SATB2,SEMA4F,SIX1,SOX1,SOX17,SPAG6,TBR1,TBX1,TBX5,VAX1	ENSG00000000457,ENSG00000001617,ENSG00000004848,ENSG00000005810,ENSG00000005844,ENSG00000006075,ENSG00000006128,ENSG00000006210,ENSG00000006327,ENSG00000006468,ENSG00000007168,ENSG00000007174,ENSG00000007908,ENSG00000007944,ENSG00000007952,ENSG00000008294,ENSG00000010278,ENSG00000010322,ENSG00000010438,ENSG00000010810,ENSG00000011201,ENSG00000011422,ENSG00000012171,ENSG00000018625,ENSG00000020633…	1.98715	9.62219e-20	7.04023e-18
GO:0048871	multicellular organismal homeostasis	323	339	30	211	12.45	293	22150	1.31	ASCL1,CDX2,DMRTA2,EN1,FOXB2,FOXD1,FOXD3,FOXL2,HMX3,IRX1,IRX4,IRX5,LBXCOR1,NKX2-4,NKX6-1,OTX1,PDX1,PHOX2B,POU3F3,POU4F1,PRDM6,SHOX2,SOX1,SOX17,SOX21,SP8,TBX1,TBX2,ZIC2,ZIC5	ENSG00000004468,ENSG00000004487,ENSG00000004848,ENSG00000006459,ENSG00000011114,ENSG00000011304,ENSG00000015133,ENSG00000020129,ENSG00000043591,ENSG00000044524,ENSG00000048740,ENSG00000049540,ENSG00000049618,ENSG00000050628,ENSG00000055917,ENSG00000056097,ENSG00000056487,ENSG00000060138,ENSG00000060339,ENSG00000064651,ENSG00000065609,ENSG00000065883,ENSG00000068024,ENSG00000074047,ENSG00000081913…	2.37476	1.17601e-19	8.3269e-18
GO:0009888	tissue development	774	808	43	198	17.84	731	21712	3.26	ALDH1A3,BARX1,BMP4,BMP7,BNC1,CHAT,FOXA1,FOXL2,GATA4,GBX2,GDNF,HAND1,HAND2,ISL1,LHX1,MYF5,MYF6,NKX2-1,NKX2-6,ONECUT1,ONECUT2,OTX2,PAX3,PAX6,PAX9,PDX1,PROX1,PRRX1,SATB2,SHOX2,SIX1,TBX1,TBX18,TBX2,TBX3,TBX4,TBX5,THRB,TRADD,VAX2,VGLL2,ZIC2,ZIC5	ENSG00000001617,ENSG00000003393,ENSG00000004975,ENSG00000005073,ENSG00000006377,ENSG00000006652,ENSG00000007264,ENSG00000007392,ENSG00000007402,ENSG00000009709,ENSG00000010671,ENSG00000011052,ENSG00000011422,ENSG00000015285,ENSG00000017260,ENSG00000019549,ENSG00000019991,ENSG00000020633,ENSG00000026508,ENSG00000029559,ENSG00000030304,ENSG00000041982,ENSG00000043039,ENSG00000048052,ENSG00000049130…	1.86414	3.71964e-19	2.55144e-17
GO:0009953	dorsal/ventral pattern formation	62	64	16	225	6.64	46	22397	0.2	BMP4,DBX1,EN1,FOXG1,GSC,LHX1,LMX1B,NKX2-1,NKX6-1,NKX6-2,OTX2,PAX6,PDX1,SP8,TBX20,VAX2	ENSG00000005073,ENSG00000009709,ENSG00000074047,ENSG00000078246,ENSG00000078401,ENSG00000080815,ENSG00000090539,ENSG00000101052,ENSG00000105701,ENSG00000105996,ENSG00000106038,ENSG00000106571,ENSG00000106689,ENSG00000107779,ENSG00000107831,ENSG00000111087,ENSG00000112210,ENSG00000112559,ENSG00000125798,ENSG00000125850,ENSG00000128602,ENSG00000128713,ENSG00000130675,ENSG00000131437,ENSG00000134569…	3.54453	2.82607e-18	1.87977e-16
GO:0045595	regulation of cell differentiation	500	516	34	207	14.11	466	21977	2.08	ASCL1,ATOH1,BARHL2,BDNF,BMP4,BMP7,CDX2,FOXA1,FOXG1,HSF4,IRX3,ISL1,ISL2,LBX1,NKX2-2,NKX3-2,NKX6-1,NKX6-2,NR2E1,OTP,PAX6,PDX1,PHOX2B,PRDM6,PROX1,SEMA4F,SHOX2,SIX1,SIX2,SOX17,TBX3,TBX5,THRB,VAX1	ENSG00000001617,ENSG00000002330,ENSG00000005073,ENSG00000005339,ENSG00000006327,ENSG00000011052,ENSG00000018189,ENSG00000018408,ENSG00000019582,ENSG00000025434,ENSG00000026103,ENSG00000029993,ENSG00000030304,ENSG00000035862,ENSG00000038945,ENSG00000042781,ENSG00000049130,ENSG00000049247,ENSG00000049768,ENSG00000050748,ENSG00000056345,ENSG00000061273,ENSG00000061337,ENSG00000065000,ENSG00000065320…	2.04721	6.60942e-18	4.26697e-16
GO:0050793	regulation of developmental process	965	1005	46	195	19.09	919	21524	4.09	AATF,ASCL1,ATOH1,BARHL2,BDNF,BMP4,BMP7,CDX2,FOXA1,FOXG1,GATA4,GCM2,GDNF,GRIK2,HSF4,IRX3,ISL1,ISL2,LBX1,LHX1,LHX5,MSX2,NKX2-2,NKX2-6,NKX3-2,NKX6-1,NKX6-2,NOL3,NR2E1,OTP,PAX6,PDX1,PHOX2B,PRDM6,PROX1,SEMA4F,SHOX2,SIX1,SIX2,SNCB,SOX17,TBX3,TBX5,THRB,TRADD,VAX1	ENSG00000001084,ENSG00000001617,ENSG00000002330,ENSG00000003402,ENSG00000004948,ENSG00000005073,ENSG00000005194,ENSG00000005339,ENSG00000005381,ENSG00000006118,ENSG00000006327,ENSG00000006638,ENSG00000007237,ENSG00000007392,ENSG00000008735,ENSG00000009709,ENSG00000010327,ENSG00000010810,ENSG00000011052,ENSG00000012061,ENSG00000018189,ENSG00000018408,ENSG00000019582,ENSG00000019991,ENSG00000020426…	1.70928	7.37779e-18	4.62693e-16
GO:0042471	ear morphogenesis	68	70	16	225	6.64	52	22391	0.23	ATOH1,FOXG1,GBX2,HMX2,HMX3,NEUROG1,NKX3-2,OTX1,OTX2,PDX1,PROX1,PRRX1,SIX1,SIX2,TBX1,ZIC1	ENSG00000006377,ENSG00000006611,ENSG00000060718,ENSG00000066468,ENSG00000075275,ENSG00000075891,ENSG00000077943,ENSG00000078401,ENSG00000091010,ENSG00000091536,ENSG00000102678,ENSG00000104290,ENSG00000104313,ENSG00000105880,ENSG00000105991,ENSG00000105996,ENSG00000107736,ENSG00000107831,ENSG00000112320,ENSG00000112782,ENSG00000117013,ENSG00000119508,ENSG00000121742,ENSG00000125084,ENSG00000129749…	3.42166	1.43615e-17	8.75651e-16
GO:0043583	ear development	98	101	18	223	7.47	80	22363	0.36	ATOH1,BDNF,FOXG1,GBX2,GSC,HMX2,HMX3,NEUROG1,NKX3-2,OTX1,OTX2,PDX1,PROX1,PRRX1,SIX1,SIX2,TBX1,ZIC1	ENSG00000006377,ENSG00000006611,ENSG00000055732,ENSG00000060718,ENSG00000065054,ENSG00000066468,ENSG00000075275,ENSG00000075891,ENSG00000077943,ENSG00000078401,ENSG00000078579,ENSG00000091010,ENSG00000091536,ENSG00000092969,ENSG00000095397,ENSG00000101384,ENSG00000102678,ENSG00000104290,ENSG00000104313,ENSG00000105329,ENSG00000105880,ENSG00000105928,ENSG00000105991,ENSG00000105996,ENSG00000107736…	3.11634	1.51843e-17	9.00797e-16
GO:0016477	cell migration	386	405	29	212	12.03	357	22086	1.59	ASCL1,ATOH1,BARHL2,CHL1,DCC,FEZF1,FOXD1,GBX2,GDNF,IRS2,ISL1,LMX1B,NKX2-1,NR2E1,ONECUT1,ONECUT2,PAX3,PAX6,PDX1,PHOX2B,POU3F3,POU4F1,SATB2,SIX1,SOX1,SOX17,TBX1,TBX5,VAX1	ENSG00000000457,ENSG00000001617,ENSG00000004848,ENSG00000006128,ENSG00000006210,ENSG00000006327,ENSG00000007168,ENSG00000007908,ENSG00000007952,ENSG00000008294,ENSG00000010322,ENSG00000010438,ENSG00000010810,ENSG00000026508,ENSG00000033170,ENSG00000033327,ENSG00000035403,ENSG00000049130,ENSG00000049247,ENSG00000050820,ENSG00000053747,ENSG00000054598,ENSG00000056345,ENSG00000057593,ENSG00000060656…	2.13567	1.53882e-16	8.88873e-15
GO:0016481	negative regulation of transcription	437	458	30	211	12.45	407	22036	1.81	CDX2,FOXA1,FOXD1,FOXD3,GSC,HAND1,HSF4,LBXCOR1,MYF6,NKX2-1,NKX3-2,NKX6-2,NR2E1,PAX3,PAX5,PDX1,POU3F3,PRDM6,SATB2,SHOX2,SIM2,SOX14,SOX17,TBX2,TBX20,TBX3,THRB,VAX1,VAX2,ZNF238	ENSG00000001084,ENSG00000004487,ENSG00000008083,ENSG00000009950,ENSG00000010803,ENSG00000011590,ENSG00000012048,ENSG00000012504,ENSG00000015153,ENSG00000015171,ENSG00000018408,ENSG00000019549,ENSG00000025434,ENSG00000029363,ENSG00000031544,ENSG00000032219,ENSG00000037965,ENSG00000043039,ENSG00000049768,ENSG00000053254,ENSG00000053702,ENSG00000056661,ENSG00000060138,ENSG00000060656,ENSG00000064393…	2.04096	5.20669e-16	2.93043e-14
GO:0045596	negative regulation of cell differentiation	208	216	22	219	9.13	186	22257	0.83	BDNF,BMP4,BMP7,CDX2,FOXG1,IRX3,ISL1,ISL2,LBX1,NKX2-2,NKX6-1,NKX6-2,NR2E1,PAX6,PDX1,PHOX2B,PRDM6,SEMA4F,SIX2,SOX17,TBX3,VAX1	ENSG00000001617,ENSG00000005339,ENSG00000018189,ENSG00000018408,ENSG00000019582,ENSG00000025434,ENSG00000029993,ENSG00000042781,ENSG00000056345,ENSG00000061273,ENSG00000065320,ENSG00000066279,ENSG00000067560,ENSG00000069702,ENSG00000073282,ENSG00000074047,ENSG00000074181,ENSG00000075213,ENSG00000075388,ENSG00000076770,ENSG00000077009,ENSG00000077238,ENSG00000080345,ENSG00000080815,ENSG00000082701…	2.48664	7.0582e-16	3.87318e-14
GO:0010629	negative regulation of gene expression	477	499	31	210	12.86	446	21997	1.99	BMP4,CDX2,FOXA1,FOXD1,FOXD3,GSC,HAND1,HSF4,LBXCOR1,MYF6,NKX2-1,NKX3-2,NKX6-2,NR2E1,PAX3,PAX5,PDX1,POU3F3,PRDM6,SATB2,SHOX2,SIM2,SOX14,SOX17,TBX2,TBX20,TBX3,THRB,VAX1,VAX2,ZNF238	ENSG00000001084,ENSG00000004487,ENSG00000008083,ENSG00000009950,ENSG00000010803,ENSG00000011590,ENSG00000012048,ENSG00000012504,ENSG00000015153,ENSG00000015171,ENSG00000018408,ENSG00000019549,ENSG00000025434,ENSG00000029363,ENSG00000031544,ENSG00000032219,ENSG00000037965,ENSG00000043039,ENSG00000049768,ENSG00000053254,ENSG00000053702,ENSG00000053918,ENSG00000056661,ENSG00000060138,ENSG00000060656…	1.98522	7.48797e-16	4.00881e-14
GO:0001654	eye development	142	144	19	222	7.88	123	22320	0.55	ALDH1A3,BDNF,BHLHE22,BMP4,BMP7,FOXL2,HSF4,IRX5,LMX1B,NR2E1,OTX2,PAX6,PDX1,PROX1,RAX,SOX1,SOX17,VAX1,VAX2	ENSG00000030110,ENSG00000031544,ENSG00000054598,ENSG00000070495,ENSG00000075711,ENSG00000075891,ENSG00000077092,ENSG00000078246,ENSG00000081248,ENSG00000087085,ENSG00000087088,ENSG00000092200,ENSG00000092969,ENSG00000095015,ENSG00000100811,ENSG00000100987,ENSG00000103494,ENSG00000105701,ENSG00000106571,ENSG00000108255,ENSG00000109846,ENSG00000110400,ENSG00000112619,ENSG00000112715,ENSG00000114349…	2.74282	8.86594e-16	4.63351e-14
GO:0042472	inner ear morphogenesis	58	60	14	227	5.81	44	22399	0.2	ATOH1,FOXG1,GBX2,HMX2,HMX3,NEUROG1,OTX1,OTX2,PDX1,PROX1,PRRX1,SIX1,TBX1,ZIC1	ENSG00000006377,ENSG00000006611,ENSG00000060718,ENSG00000066468,ENSG00000075275,ENSG00000075891,ENSG00000077943,ENSG00000091010,ENSG00000091536,ENSG00000102678,ENSG00000104290,ENSG00000104313,ENSG00000105880,ENSG00000105991,ENSG00000107736,ENSG00000107831,ENSG00000112320,ENSG00000112782,ENSG00000117013,ENSG00000119508,ENSG00000125084,ENSG00000129749,ENSG00000136158,ENSG00000139219,ENSG00000139304…	3.44669	1.07032e-15	5.4636e-14
GO:0030030	cell projection organization	427	450	29	212	12.03	398	22045	1.77	ATOH1,BARHL2,BDNF,BMP7,CHAT,CHL1,DCC,FEZF1,FEZF2,FOXG1,GBX2,GDNF,ISL1,ISL2,NKX2-1,NKX3-2,NR2E1,ONECUT1,ONECUT2,OTX2,PAX6,PDX1,POU4F1,SEMA4F,SOX17,SPAG6,TBR1,VAX1,VAX2	ENSG00000001617,ENSG00000003393,ENSG00000004848,ENSG00000005810,ENSG00000006327,ENSG00000006451,ENSG00000006453,ENSG00000006468,ENSG00000007168,ENSG00000007174,ENSG00000007237,ENSG00000008300,ENSG00000011201,ENSG00000012171,ENSG00000018189,ENSG00000018408,ENSG00000020633,ENSG00000021645,ENSG00000026508,ENSG00000035403,ENSG00000038427,ENSG00000039068,ENSG00000040608,ENSG00000042493,ENSG00000046651…	2.0251	2.1921e-15	1.09356e-13
GO:0048870	cell motility	463	484	30	211	12.45	433	22010	1.93	ASCL1,ATOH1,BARHL2,CHL1,DCC,FEZF1,FOXD1,GBX2,GDNF,IRS2,ISL1,LMX1B,NKX2-1,NR2E1,ONECUT1,ONECUT2,PAX3,PAX6,PDX1,PHOX2B,POU3F3,POU4F1,SATB2,SIX1,SOX1,SOX17,SPAG6,TBX1,TBX5,VAX1	ENSG00000000457,ENSG00000001617,ENSG00000004848,ENSG00000006128,ENSG00000006210,ENSG00000006327,ENSG00000007168,ENSG00000007908,ENSG00000007952,ENSG00000008294,ENSG00000010322,ENSG00000010438,ENSG00000010810,ENSG00000018625,ENSG00000026508,ENSG00000033170,ENSG00000033327,ENSG00000035403,ENSG00000039139,ENSG00000049130,ENSG00000049247,ENSG00000050820,ENSG00000053747,ENSG00000054598,ENSG00000056345…	1.97785	2.46213e-15	1.20097e-13
GO:0043010	camera-type eye development	112	113	17	224	7.05	95	22348	0.42	ALDH1A3,BHLHE22,BMP4,BMP7,FOXL2,HSF4,IRX5,LMX1B,NR2E1,PAX6,PDX1,PROX1,RAX,SOX1,SOX17,VAX1,VAX2	ENSG00000030110,ENSG00000031544,ENSG00000054598,ENSG00000070495,ENSG00000075711,ENSG00000075891,ENSG00000078246,ENSG00000081248,ENSG00000087085,ENSG00000087088,ENSG00000095015,ENSG00000100811,ENSG00000100987,ENSG00000103494,ENSG00000105701,ENSG00000106571,ENSG00000108255,ENSG00000109846,ENSG00000110400,ENSG00000112619,ENSG00000112715,ENSG00000114391,ENSG00000116688,ENSG00000118707,ENSG00000119614…	2.88218	3.48329e-15	1.66213e-13
GO:0001764	neuron migration	63	65	14	227	5.81	49	22394	0.22	ASCL1,ATOH1,BARHL2,CHL1,DCC,FEZF1,LMX1B,NKX2-1,PAX6,PDX1,PHOX2B,SATB2,SOX1,VAX1	ENSG00000004848,ENSG00000007168,ENSG00000010810,ENSG00000065320,ENSG00000072864,ENSG00000077063,ENSG00000077097,ENSG00000077279,ENSG00000080815,ENSG00000087088,ENSG00000091129,ENSG00000105976,ENSG00000105989,ENSG00000107562,ENSG00000108953,ENSG00000112139,ENSG00000112357,ENSG00000122691,ENSG00000123307,ENSG00000133026,ENSG00000133083,ENSG00000139197,ENSG00000140009,ENSG00000146013,ENSG00000146038…	3.33884	3.76431e-15	1.75801e-13
GO:0045664	regulation of neuron differentiation	133	133	18	223	7.47	115	22328	0.51	ASCL1,ATOH1,BARHL2,BDNF,FOXA1,FOXG1,IRX3,ISL1,ISL2,LBX1,NKX2-2,NKX6-1,NR2E1,PAX6,PDX1,PHOX2B,SEMA4F,SIX1	ENSG00000001617,ENSG00000006327,ENSG00000018189,ENSG00000035862,ENSG00000061337,ENSG00000065320,ENSG00000066279,ENSG00000067560,ENSG00000074047,ENSG00000074181,ENSG00000075213,ENSG00000080644,ENSG00000080815,ENSG00000082701,ENSG00000083290,ENSG00000084093,ENSG00000088305,ENSG00000091129,ENSG00000099250,ENSG00000101391,ENSG00000101752,ENSG00000103260,ENSG00000104313,ENSG00000104320,ENSG00000104722…	2.75186	4.22144e-15	1.93043e-13
GO:0035295	tube development	202	215	21	220	8.71	181	22262	0.81	BMP4,BMP7,FOXA1,GATA4,GBX2,HAND1,HAND2,LBX1,NKX2-1,NKX2-6,PAX3,PDX1,PROX1,SIM2,SIX1,TBX20,TBX3,TBX4,TBX5,ZIC2,ZIC5	ENSG00000001626,ENSG00000004399,ENSG00000004975,ENSG00000005073,ENSG00000026508,ENSG00000054598,ENSG00000061676,ENSG00000064012,ENSG00000066468,ENSG00000070495,ENSG00000072310,ENSG00000073282,ENSG00000074047,ENSG00000075275,ENSG00000075711,ENSG00000075891,ENSG00000076604,ENSG00000077063,ENSG00000078401,ENSG00000080815,ENSG00000086062,ENSG00000087116,ENSG00000087494,ENSG00000092148,ENSG00000099139…	2.46303	4.67558e-15	2.09447e-13
GO:0048839	inner ear development	82	85	15	226	6.22	67	22376	0.3	ATOH1,BDNF,FOXG1,GBX2,HMX2,HMX3,NEUROG1,OTX1,OTX2,PDX1,PROX1,PRRX1,SIX1,TBX1,ZIC1	ENSG00000006377,ENSG00000006611,ENSG00000055732,ENSG00000060718,ENSG00000065054,ENSG00000066468,ENSG00000075275,ENSG00000075891,ENSG00000077943,ENSG00000078579,ENSG00000091010,ENSG00000091536,ENSG00000092969,ENSG00000095397,ENSG00000101384,ENSG00000102678,ENSG00000104290,ENSG00000104313,ENSG00000105329,ENSG00000105880,ENSG00000105928,ENSG00000105991,ENSG00000107736,ENSG00000107831,ENSG00000111276…	3.09857	8.48495e-15	3.68446e-13
GO:0001655	urogenital system development	118	119	17	224	7.05	101	22342	0.45	ALDH1A3,BDNF,BMP4,BMP7,FOXA1,FOXD1,GDNF,LHX1,NKX3-2,PDX1,POU3F3,PROX1,SALL1,SIX1,SIX2,SOX11,TFAP2B	ENSG00000005073,ENSG00000018408,ENSG00000026508,ENSG00000048392,ENSG00000049883,ENSG00000054598,ENSG00000066468,ENSG00000070495,ENSG00000073282,ENSG00000074047,ENSG00000075711,ENSG00000075891,ENSG00000077092,ENSG00000077943,ENSG00000087088,ENSG00000092969,ENSG00000099139,ENSG00000100170,ENSG00000100373,ENSG00000103494,ENSG00000104267,ENSG00000104313,ENSG00000104332,ENSG00000104899,ENSG00000106031…	2.82067	8.56071e-15	3.68446e-13
GO:0021510	spinal cord development	41	43	12	229	4.98	29	22414	0.13	ASCL1,DBX1,ISL1,ISL2,LBX1,NKX2-2,NKX6-1,NKX6-2,PAX3,PAX6,PDX1,PROX1	ENSG00000009709,ENSG00000074047,ENSG00000078246,ENSG00000090539,ENSG00000092621,ENSG00000104884,ENSG00000106038,ENSG00000106571,ENSG00000112139,ENSG00000112210,ENSG00000120068,ENSG00000121454,ENSG00000128602,ENSG00000128710,ENSG00000135414,ENSG00000141837,ENSG00000162490,ENSG00000164690,ENSG00000164853,ENSG00000165462,ENSG00000165606,ENSG00000167081,ENSG00000169840,ENSG00000180613,ENSG00000180818…	3.70133	9.45281e-15	3.99018e-13
GO:0000904	cell morphogenesis involved in differentiation	294	305	24	217	9.96	270	22173	1.2	ATOH1,BARHL2,BDNF,BMP7,CHL1,DCC,FEZF1,FEZF2,FOXG1,GBX2,ISL1,ISL2,NKX2-1,NKX3-2,NR2E1,OTX2,PAX6,PDX1,POU4F1,PROX1,SEMA4F,TBR1,VAX1,VAX2	ENSG00000001617,ENSG00000003393,ENSG00000004848,ENSG00000005810,ENSG00000006327,ENSG00000006468,ENSG00000007168,ENSG00000007237,ENSG00000008300,ENSG00000011201,ENSG00000012171,ENSG00000018189,ENSG00000019991,ENSG00000020633,ENSG00000021645,ENSG00000036257,ENSG00000038427,ENSG00000040608,ENSG00000061337,ENSG00000064300,ENSG00000065320,ENSG00000065361,ENSG00000066468,ENSG00000068793,ENSG00000069702…	2.20637	1.1582e-14	4.74185e-13
GO:0009628	response to abiotic stimulus	603	642	33	208	13.69	570	21873	2.54	ASCL1,BMP4,CDX2,DMRTA2,EN1,FOXB2,FOXD1,FOXD3,FOXL2,HMX3,HSPB6,IRX1,IRX4,IRX5,LBXCOR1,NKX2-1,NKX2-4,NKX6-1,OTX1,PDX1,PHOX2B,POU3F3,POU4F1,PRDM6,SHOX2,SOX1,SOX17,SOX21,SP8,TBX1,TBX2,ZIC2,ZIC5	ENSG00000001084,ENSG00000004487,ENSG00000004848,ENSG00000006071,ENSG00000006128,ENSG00000006459,ENSG00000006468,ENSG00000007952,ENSG00000010810,ENSG00000011114,ENSG00000011304,ENSG00000012048,ENSG00000012061,ENSG00000015133,ENSG00000018625,ENSG00000019549,ENSG00000021300,ENSG00000023572,ENSG00000030110,ENSG00000031544,ENSG00000039650,ENSG00000042832,ENSG00000043591,ENSG00000048545,ENSG00000048740…	1.80634	1.16656e-14	4.74185e-13
GO:0001822	kidney development	105	105	16	225	6.64	89	22354	0.4	ALDH1A3,BDNF,BMP4,BMP7,FOXD1,GDNF,LHX1,NKX3-2,PDX1,POU3F3,PROX1,SALL1,SIX1,SIX2,SOX11,TFAP2B	ENSG00000005073,ENSG00000018408,ENSG00000026508,ENSG00000048392,ENSG00000049883,ENSG00000054598,ENSG00000066468,ENSG00000070495,ENSG00000074047,ENSG00000075711,ENSG00000075891,ENSG00000077092,ENSG00000077943,ENSG00000087088,ENSG00000092969,ENSG00000099139,ENSG00000100170,ENSG00000100373,ENSG00000103494,ENSG00000104267,ENSG00000104313,ENSG00000106392,ENSG00000106571,ENSG00000106799,ENSG00000107485…	2.88261	2.16162e-14	8.62682e-13
GO:0009890	negative regulation of biosynthetic process	545	572	31	210	12.86	514	21929	2.29	AATF,CDX2,FOXA1,FOXD1,FOXD3,GSC,HAND1,HSF4,LBXCOR1,MYF6,NKX2-1,NKX3-2,NKX6-2,NR2E1,PAX3,PAX5,PDX1,POU3F3,PRDM6,SATB2,SHOX2,SIM2,SOX14,SOX17,TBX2,TBX20,TBX3,THRB,VAX1,VAX2,ZNF238	ENSG00000001084,ENSG00000004487,ENSG00000006047,ENSG00000008083,ENSG00000009950,ENSG00000010282,ENSG00000010803,ENSG00000011590,ENSG00000012048,ENSG00000012504,ENSG00000015153,ENSG00000015171,ENSG00000018408,ENSG00000019549,ENSG00000025434,ENSG00000029363,ENSG00000031544,ENSG00000032219,ENSG00000037965,ENSG00000043039,ENSG00000049768,ENSG00000053254,ENSG00000053702,ENSG00000056345,ENSG00000056661…	1.84022	2.83779e-14	1.11231e-12
GO:0048732	gland development	135	138	17	224	7.05	118	22325	0.53	ALDH1A3,BMP4,BMP7,BSX,FOXA1,GCM2,IRS2,ISL1,NKX2-1,NKX3-2,OTP,PAX6,PDX1,SIX1,TBX1,TBX2,TBX3	ENSG00000004487,ENSG00000019991,ENSG00000039068,ENSG00000054598,ENSG00000064835,ENSG00000065320,ENSG00000065361,ENSG00000066468,ENSG00000069011,ENSG00000073282,ENSG00000074047,ENSG00000077063,ENSG00000078399,ENSG00000082175,ENSG00000086062,ENSG00000087088,ENSG00000087494,ENSG00000092969,ENSG00000099942,ENSG00000104154,ENSG00000104332,ENSG00000105329,ENSG00000105552,ENSG00000105698,ENSG00000105976…	2.66435	8.43371e-14	3.24772e-12
GO:0009952	anterior/posterior pattern specification	145	149	17	224	7.05	128	22315	0.57	BARX1,EN1,FOXA1,FOXD1,GATA4,GBX2,LHX1,MYF5,MYF6,OTX1,OTX2,PAX6,PDX1,SFRP2,TBX1,TBX18,TBX3	ENSG00000005073,ENSG00000005102,ENSG00000037965,ENSG00000052850,ENSG00000056661,ENSG00000061676,ENSG00000064393,ENSG00000070018,ENSG00000078399,ENSG00000080815,ENSG00000090932,ENSG00000095596,ENSG00000099139,ENSG00000099942,ENSG00000100393,ENSG00000100811,ENSG00000101346,ENSG00000101752,ENSG00000104332,ENSG00000105991,ENSG00000105996,ENSG00000105997,ENSG00000106003,ENSG00000106004,ENSG00000106006…	2.58255	2.78998e-13	1.05587e-11
GO:0000902	cell morphogenesis	417	435	26	215	10.79	391	22052	1.74	ATOH1,BARHL2,BDNF,BMP7,CHL1,DCC,FEZF1,FEZF2,FOXG1,GBX2,ISL1,ISL2,NKX2-1,NKX3-2,NR2E1,OTX2,PAX6,PDX1,POU4F1,PROX1,SEMA4F,SHROOM1,SOX17,TBR1,VAX1,VAX2	ENSG00000001617,ENSG00000003393,ENSG00000004848,ENSG00000005810,ENSG00000006327,ENSG00000006468,ENSG00000007168,ENSG00000007237,ENSG00000008300,ENSG00000010810,ENSG00000011201,ENSG00000012171,ENSG00000018189,ENSG00000018408,ENSG00000019991,ENSG00000020633,ENSG00000021645,ENSG00000029534,ENSG00000036257,ENSG00000038427,ENSG00000040608,ENSG00000061337,ENSG00000064300,ENSG00000065320,ENSG00000065361…	1.91991	4.86672e-13	1.81059e-11
GO:0045597	positive regulation of cell differentiation	227	235	20	221	8.3	207	22236	0.92	ATOH1,BDNF,BMP4,BMP7,CDX2,FOXA1,FOXG1,HSF4,IRX3,NKX2-2,NKX3-2,NKX6-1,NKX6-2,OTP,PAX6,PDX1,PHOX2B,SOX17,TBX5,THRB	ENSG00000002330,ENSG00000005073,ENSG00000006327,ENSG00000011052,ENSG00000019582,ENSG00000038945,ENSG00000049130,ENSG00000049247,ENSG00000049768,ENSG00000050748,ENSG00000065000,ENSG00000065320,ENSG00000067560,ENSG00000069764,ENSG00000074047,ENSG00000075420,ENSG00000077238,ENSG00000079246,ENSG00000081237,ENSG00000084674,ENSG00000087460,ENSG00000088305,ENSG00000090932,ENSG00000091129,ENSG00000092969…	2.27432	4.97865e-13	1.82136e-11
GO:0031016	pancreas development	32	35	10	231	4.15	22	22421	0.1	INSM1,ISL1,NKX2-2,NKX3-2,NKX6-1,NKX6-2,ONECUT1,ONECUT2,PDX1,PROX1	ENSG00000092969,ENSG00000114739,ENSG00000119509,ENSG00000120885,ENSG00000124766,ENSG00000125798,ENSG00000128918,ENSG00000130675,ENSG00000135100,ENSG00000135414,ENSG00000136244,ENSG00000143195,ENSG00000148737,ENSG00000160712,ENSG00000162992,ENSG00000163501,ENSG00000164690,ENSG00000168036,ENSG00000168267,ENSG00000172071,ENSG00000175387,ENSG00000175426	3.78688	7.98788e-13	2.87433e-11
GO:0048646	anatomical structure formation involved in morphogenesis	372	390	24	217	9.96	348	22095	1.55	ALDH1A3,BMP4,BMP7,CDX2,FOXD3,GATA4,GBX2,GDNF,HAND1,HAND2,LHX1,LHX5,NKX2-1,NKX3-2,PAX3,PDX1,PROX1,SIX1,SOX17,TBX1,TBX20,TBX4,ZIC2,ZIC5	ENSG00000004399,ENSG00000004975,ENSG00000005073,ENSG00000006327,ENSG00000006377,ENSG00000006638,ENSG00000007168,ENSG00000007952,ENSG00000010278,ENSG00000010327,ENSG00000012061,ENSG00000025708,ENSG00000026508,ENSG00000027869,ENSG00000028839,ENSG00000032444,ENSG00000036257,ENSG00000039068,ENSG00000049247,ENSG00000054598,ENSG00000061676,ENSG00000064012,ENSG00000064309,ENSG00000064655,ENSG00000066056…	1.94906	1.95395e-12	6.91762e-11
GO:0009892	negative regulation of metabolic process	686	719	32	209	13.28	654	21789	2.91	AATF,BMP4,CDX2,FOXA1,FOXD1,FOXD3,GSC,HAND1,HSF4,LBXCOR1,MYF6,NKX2-1,NKX3-2,NKX6-2,NR2E1,PAX3,PAX5,PDX1,POU3F3,PRDM6,SATB2,SHOX2,SIM2,SOX14,SOX17,TBX2,TBX20,TBX3,THRB,VAX1,VAX2,ZNF238	ENSG00000001084,ENSG00000004487,ENSG00000005700,ENSG00000006047,ENSG00000008083,ENSG00000009950,ENSG00000010282,ENSG00000010803,ENSG00000011590,ENSG00000012048,ENSG00000012061,ENSG00000012504,ENSG00000015153,ENSG00000015171,ENSG00000018408,ENSG00000019549,ENSG00000025434,ENSG00000029363,ENSG00000030110,ENSG00000031544,ENSG00000032219,ENSG00000037965,ENSG00000043039,ENSG00000049768,ENSG00000053254…	1.62945	2.27959e-12	7.94237e-11
GO:0008284	positive regulation of cell proliferation	412	433	25	216	10.37	387	22056	1.72	BMP4,BNC1,CDX2,FOXD1,FOXD3,FOXG1,HMX2,HSF4,IRS2,LHX1,LHX5,NKX2-6,NKX3-2,NR2E1,OTP,PAX3,PAX6,PDX1,PRRX1,SHOX2,SOX17,TBX18,TBX2,TBX3,THRB	ENSG00000004468,ENSG00000006128,ENSG00000006377,ENSG00000007264,ENSG00000007952,ENSG00000011052,ENSG00000013573,ENSG00000014216,ENSG00000020426,ENSG00000030582,ENSG00000036257,ENSG00000036828,ENSG00000037280,ENSG00000049130,ENSG00000049247,ENSG00000049768,ENSG00000063176,ENSG00000064300,ENSG00000064393,ENSG00000065320,ENSG00000065325,ENSG00000065675,ENSG00000065883,ENSG00000066468,ENSG00000067606…	1.88651	2.54937e-12	8.74353e-11
GO:0042127	regulation of cell proliferation	782	823	34	207	14.11	748	21695	3.33	BDNF,BMP4,BMP7,BNC1,CDX2,FOXD1,FOXD3,FOXG1,GATA4,HMX2,HSF4,IRS2,LBX1,LHX1,LHX5,MSX2,NKX2-6,NKX3-2,NR2E1,OTP,PAX3,PAX6,PDX1,PROX1,PRRX1,SHOX2,SOX17,SSTR1,TBX18,TBX2,TBX3,TBX5,THRB,VAX1	ENSG00000003756,ENSG00000004468,ENSG00000004848,ENSG00000005020,ENSG00000006128,ENSG00000006377,ENSG00000007171,ENSG00000007264,ENSG00000007952,ENSG00000008083,ENSG00000008226,ENSG00000009694,ENSG00000010278,ENSG00000011052,ENSG00000012048,ENSG00000013573,ENSG00000014216,ENSG00000020426,ENSG00000020633,ENSG00000027847,ENSG00000030582,ENSG00000031544,ENSG00000035862,ENSG00000036257,ENSG00000036828…	1.56108	3.0999e-12	1.04681e-10
GO:0021536	diencephalon development	37	36	10	231	4.15	27	22416	0.12	ALDH1A3,BMP4,ISL1,NKX2-1,NKX2-6,NKX3-2,OTP,PAX6,PDX1,RAX	ENSG00000004487,ENSG00000004848,ENSG00000039068,ENSG00000064835,ENSG00000069011,ENSG00000074047,ENSG00000087088,ENSG00000106128,ENSG00000111087,ENSG00000114315,ENSG00000118260,ENSG00000118702,ENSG00000125084,ENSG00000128918,ENSG00000138083,ENSG00000140279,ENSG00000142319,ENSG00000143178,ENSG00000149295,ENSG00000160716,ENSG00000169297,ENSG00000169840,ENSG00000175325,ENSG00000175426,ENSG00000179348…	3.58186	4.11712e-12	1.36926e-10
GO:0048592	eye morphogenesis	83	82	13	228	5.39	70	22373	0.31	ALDH1A3,BDNF,BHLHE22,BMP4,BMP7,FOXL2,IRX5,OTX2,PAX6,PDX1,PROX1,SOX1,VAX2	ENSG00000030110,ENSG00000077092,ENSG00000087088,ENSG00000092200,ENSG00000100811,ENSG00000100987,ENSG00000106571,ENSG00000110400,ENSG00000112715,ENSG00000114349,ENSG00000116127,ENSG00000116688,ENSG00000117560,ENSG00000118733,ENSG00000119614,ENSG00000125533,ENSG00000127928,ENSG00000129535,ENSG00000130635,ENSG00000133216,ENSG00000134183,ENSG00000134376,ENSG00000135414,ENSG00000137474,ENSG00000138083…	2.90272	4.35088e-12	1.4254e-10
GO:0035239	tube morphogenesis	127	135	15	226	6.22	112	22331	0.5	BMP4,BMP7,FOXA1,GATA4,GBX2,HAND1,HAND2,LBX1,PAX3,PDX1,SIX1,TBX20,TBX3,ZIC2,ZIC5	ENSG00000004399,ENSG00000004975,ENSG00000005073,ENSG00000026508,ENSG00000061676,ENSG00000064012,ENSG00000073282,ENSG00000074047,ENSG00000075275,ENSG00000075711,ENSG00000075891,ENSG00000078401,ENSG00000080815,ENSG00000086062,ENSG00000092148,ENSG00000099250,ENSG00000099882,ENSG00000100644,ENSG00000100697,ENSG00000101052,ENSG00000101752,ENSG00000103197,ENSG00000103241,ENSG00000104290,ENSG00000104313…	2.58275	6.50882e-12	2.10101e-10
GO:0048709	oligodendrocyte differentiation	29	29	9	232	3.73	20	22423	0.09	ASCL1,BMP4,NKX2-1,NKX2-2,NKX6-1,NKX6-2,PAX6,PDX1,SOX11	ENSG00000070785,ENSG00000100146,ENSG00000104884,ENSG00000111361,ENSG00000115211,ENSG00000115844,ENSG00000119718,ENSG00000123080,ENSG00000123560,ENSG00000132170,ENSG00000144355,ENSG00000145191,ENSG00000148180,ENSG00000148400,ENSG00000151577,ENSG00000164690,ENSG00000165388,ENSG00000169783,ENSG00000196712,ENSG00000205927	3.7726	1.2361e-11	3.93225e-10
GO:0003007	heart morphogenesis	76	77	12	229	4.98	64	22379	0.29	GATA4,HAND1,HAND2,ISL1,LBX1,MSX2,PDX1,PROX1,TBX1,TBX2,TBX20,TBX3	ENSG00000049883,ENSG00000054598,ENSG00000060718,ENSG00000069702,ENSG00000080815,ENSG00000082014,ENSG00000088832,ENSG00000092054,ENSG00000092969,ENSG00000100324,ENSG00000100644,ENSG00000101052,ENSG00000101306,ENSG00000101665,ENSG00000101752,ENSG00000106991,ENSG00000107831,ENSG00000108175,ENSG00000111245,ENSG00000112658,ENSG00000113163,ENSG00000114854,ENSG00000118194,ENSG00000123473,ENSG00000125845…	2.90818	2.6755e-11	8.36978e-10
GO:0007517	muscle organ development	282	298	20	221	8.3	262	22181	1.17	BMP4,CHAT,CHRNB1,FOXL2,GATA4,GSC,HAND1,LBX1,MYF5,MYF6,NKX2-6,PAX3,PDX1,PROX1,SIX1,TBX1,TBX2,TBX3,TBX5,VGLL2	ENSG00000003393,ENSG00000006468,ENSG00000006652,ENSG00000007392,ENSG00000007402,ENSG00000009709,ENSG00000022267,ENSG00000030304,ENSG00000041982,ENSG00000043039,ENSG00000048052,ENSG00000049540,ENSG00000049883,ENSG00000052850,ENSG00000054598,ENSG00000057663,ENSG00000060718,ENSG00000064300,ENSG00000064309,ENSG00000064489,ENSG00000065361,ENSG00000066468,ENSG00000067560,ENSG00000068024,ENSG00000068305…	2.03622	2.70731e-11	8.36978e-10
GO:0007507	heart development	222	230	18	223	7.47	204	22239	0.91	BMP4,GATA4,HAND1,HAND2,IRX4,ISL1,LBX1,MSX2,NKX2-6,PAX3,PDX1,PROX1,SHOX2,TBX1,TBX2,TBX20,TBX3,TBX5	ENSG00000004975,ENSG00000006831,ENSG00000020426,ENSG00000023287,ENSG00000049883,ENSG00000054598,ENSG00000057294,ENSG00000057663,ENSG00000060718,ENSG00000061676,ENSG00000064012,ENSG00000065361,ENSG00000066468,ENSG00000069702,ENSG00000070495,ENSG00000072736,ENSG00000074047,ENSG00000075142,ENSG00000075223,ENSG00000077092,ENSG00000078401,ENSG00000080644,ENSG00000080815,ENSG00000082014,ENSG00000088256…	2.17468	3.04315e-11	9.27737e-10
GO:0007267	cell-cell signaling	697	733	30	211	12.45	667	21776	2.97	BARX1,BDNF,BMP4,CHAT,CHRNB1,DGAT1,FAT1,FGF11,GABRA5,GABRG3,GAL3ST4,GATA4,GDNF,GRIK2,LHX1,LHX5,NKX2-1,NKX3-2,NKX6-1,PDX1,PYY,SALL1,SEMA4F,SIX1,SLC17A7,SOX17,SSTR1,TBX3,TBX5,WNT6	ENSG00000002745,ENSG00000003393,ENSG00000004468,ENSG00000005073,ENSG00000006071,ENSG00000006074,ENSG00000006075,ENSG00000006128,ENSG00000006606,ENSG00000007168,ENSG00000007171,ENSG00000007402,ENSG00000007516,ENSG00000008056,ENSG00000008282,ENSG00000010322,ENSG00000010327,ENSG00000011132,ENSG00000011677,ENSG00000012171,ENSG00000018625,ENSG00000019549,ENSG00000019991,ENSG00000020129,ENSG00000021645…	1.53511	8.44442e-11	2.5048e-09
GO:0031018	endocrine pancreas development	15	16	7	234	2.9	8	22435	0.04	INSM1,NKX2-2,NKX6-1,NKX6-2,ONECUT1,ONECUT2,PDX1	ENSG00000120885,ENSG00000125798,ENSG00000130675,ENSG00000135100,ENSG00000136244,ENSG00000160712,ENSG00000162992,ENSG00000172071	4.42953	8.38193e-11	2.5048e-09
GO:0021517	ventral spinal cord development	17	18	7	234	2.9	10	22433	0.04	DBX1,ISL1,ISL2,NKX6-1,NKX6-2,PAX6,PDX1	ENSG00000074047,ENSG00000106038,ENSG00000106571,ENSG00000121454,ENSG00000128710,ENSG00000141837,ENSG00000164690,ENSG00000165462,ENSG00000180818,ENSG00000182372	4.20629	2.48771e-10	7.28069e-09
GO:0021953	central nervous system neuron differentiation	40	42	9	232	3.73	31	22412	0.14	ASCL1,DCC,FOXG1,LHX8,LMX1B,NR2E1,PDX1,POU4F1,SOX1	ENSG00000004848,ENSG00000005810,ENSG00000007168,ENSG00000074047,ENSG00000077279,ENSG00000078246,ENSG00000105991,ENSG00000106852,ENSG00000127152,ENSG00000128602,ENSG00000130827,ENSG00000133083,ENSG00000133216,ENSG00000134532,ENSG00000141837,ENSG00000149295,ENSG00000153234,ENSG00000154229,ENSG00000154928,ENSG00000156052,ENSG00000160716,ENSG00000162761,ENSG00000164885,ENSG00000165240,ENSG00000165704…	3.33385	3.04882e-10	8.80547e-09
GO:0048704	embryonic skeletal system morphogenesis	56	59	10	231	4.15	46	22397	0.2	GSC,MYF5,PDX1,PRRX1,SATB2,SHOX2,SIX1,SIX2,TBX1,TBX15	ENSG00000052850,ENSG00000056661,ENSG00000060718,ENSG00000070614,ENSG00000075711,ENSG00000078246,ENSG00000087460,ENSG00000092969,ENSG00000104313,ENSG00000105996,ENSG00000105997,ENSG00000106004,ENSG00000106006,ENSG00000106571,ENSG00000106799,ENSG00000108511,ENSG00000115844,ENSG00000119699,ENSG00000120068,ENSG00000120075,ENSG00000120087,ENSG00000120093,ENSG00000120094,ENSG00000122592,ENSG00000128652…	3.04821	3.52751e-10	1.00557e-08
GO:0048706	embryonic skeletal system development	76	79	11	230	4.56	65	22378	0.29	GSC,MYF5,NKX3-2,PDX1,PRRX1,SATB2,SHOX2,SIX1,SIX2,TBX1,TBX15	ENSG00000009709,ENSG00000052850,ENSG00000056661,ENSG00000060718,ENSG00000070614,ENSG00000075711,ENSG00000078246,ENSG00000078399,ENSG00000087460,ENSG00000092969,ENSG00000099139,ENSG00000102678,ENSG00000104313,ENSG00000105996,ENSG00000105997,ENSG00000106004,ENSG00000106006,ENSG00000106571,ENSG00000106799,ENSG00000108511,ENSG00000108821,ENSG00000115844,ENSG00000119699,ENSG00000120068,ENSG00000120075…	2.80126	4.8326e-10	1.35994e-08
GO:0007405	neuroblast proliferation	29	30	8	233	3.32	21	22422	0.09	ASCL1,BDNF,FOXG1,NKX3-2,OTP,PAX6,PDX1,VAX1	ENSG00000007168,ENSG00000066279,ENSG00000072864,ENSG00000105329,ENSG00000117407,ENSG00000123307,ENSG00000128602,ENSG00000133961,ENSG00000141510,ENSG00000149295,ENSG00000150630,ENSG00000154342,ENSG00000161800,ENSG00000164398,ENSG00000164690,ENSG00000166225,ENSG00000172201,ENSG00000181449,ENSG00000185275,ENSG00000188763,ENSG00000196712	3.60168	5.11662e-10	1.42164e-08
GO:0048562	embryonic organ morphogenesis	31	30	8	233	3.32	23	22420	0.1	ALDH1A3,BMP7,FOXL2,GATA4,PDX1,PROX1,SHOX2,VAX2	ENSG00000061676,ENSG00000066468,ENSG00000074047,ENSG00000077092,ENSG00000081059,ENSG00000106571,ENSG00000111087,ENSG00000118526,ENSG00000125850,ENSG00000136630,ENSG00000138207,ENSG00000148516,ENSG00000148737,ENSG00000162992,ENSG00000166225,ENSG00000169071,ENSG00000172819,ENSG00000172845,ENSG00000178919,ENSG00000180176,ENSG00000183691,ENSG00000185591,ENSG00000198353	3.51062	9.23335e-10	2.5334e-08
GO:0030902	hindbrain development	62	64	10	231	4.15	52	22391	0.23	EN1,EN2,GBX2,LHX1,LHX5,LMX1B,PDX1,PHOX2B,POU4F1,TBR1	ENSG00000041515,ENSG00000069667,ENSG00000074047,ENSG00000076356,ENSG00000078808,ENSG00000092969,ENSG00000103494,ENSG00000105887,ENSG00000105991,ENSG00000105996,ENSG00000108753,ENSG00000111087,ENSG00000114315,ENSG00000120094,ENSG00000120693,ENSG00000122877,ENSG00000125798,ENSG00000127616,ENSG00000128602,ENSG00000128918,ENSG00000133026,ENSG00000135049,ENSG00000138685,ENSG00000138798,ENSG00000140396…	2.92534	1.00744e-09	2.73004e-08
GO:0021761	limbic system development	32	32	8	233	3.32	24	22419	0.11	ALDH1A3,NKX2-1,NKX2-6,NKX3-2,OTP,PDX1,RAX,TBX3	ENSG00000007168,ENSG00000078900,ENSG00000087088,ENSG00000108953,ENSG00000115844,ENSG00000125124,ENSG00000125863,ENSG00000130827,ENSG00000132692,ENSG00000138795,ENSG00000140463,ENSG00000144355,ENSG00000154342,ENSG00000157193,ENSG00000162761,ENSG00000164885,ENSG00000165699,ENSG00000169297,ENSG00000169840,ENSG00000170370,ENSG00000172201,ENSG00000174483,ENSG00000175325,ENSG00000184486	3.46801	1.21989e-09	3.26544e-08
GO:0048705	skeletal system morphogenesis	107	114	12	229	4.98	95	22348	0.42	GSC,MYF5,NKX3-2,PDX1,PRRX1,SATB2,SHOX2,SIX1,SIX2,TBX1,TBX15,TBX4	ENSG00000005073,ENSG00000037965,ENSG00000043039,ENSG00000052850,ENSG00000056661,ENSG00000060718,ENSG00000070614,ENSG00000075388,ENSG00000075711,ENSG00000078246,ENSG00000080815,ENSG00000087245,ENSG00000087460,ENSG00000087494,ENSG00000089041,ENSG00000092969,ENSG00000102575,ENSG00000104313,ENSG00000105329,ENSG00000105996,ENSG00000105997,ENSG00000106004,ENSG00000106006,ENSG00000106571,ENSG00000106799…	2.5118	1.5997e-09	4.23054e-08
GO:0007610	behavior	525	550	24	217	9.96	501	21942	2.23	BDNF,BSX,CHAT,CHL1,CHRNB1,FEZF2,FOXD3,GABRA5,GDNF,GRIK2,LHX8,MTNR1A,NEUROD2,NKX2-1,NKX3-2,NR2E1,PDX1,PENK,POU4F1,PRLHR,PYY,SOX17,TBX1,ZIC1	ENSG00000001617,ENSG00000003393,ENSG00000006074,ENSG00000006075,ENSG00000006128,ENSG00000006210,ENSG00000006451,ENSG00000006468,ENSG00000006606,ENSG00000007168,ENSG00000008438,ENSG00000010810,ENSG00000011201,ENSG00000011422,ENSG00000017797,ENSG00000018625,ENSG00000025708,ENSG00000034053,ENSG00000036828,ENSG00000049247,ENSG00000049860,ENSG00000051382,ENSG00000053747,ENSG00000055732,ENSG00000057593…	1.57771	2.28518e-09	5.97139e-08
GO:0021537	telencephalon development	68	70	10	231	4.15	58	22385	0.26	ALDH1A3,ASCL1,BMP4,FOXD1,NKX2-1,NR2E1,PAX6,PDX1,POU3F3,SALL3	ENSG00000004848,ENSG00000007168,ENSG00000013810,ENSG00000072864,ENSG00000078900,ENSG00000080815,ENSG00000087088,ENSG00000099617,ENSG00000103494,ENSG00000106571,ENSG00000106689,ENSG00000106852,ENSG00000107562,ENSG00000107831,ENSG00000108953,ENSG00000110436,ENSG00000115844,ENSG00000125124,ENSG00000125863,ENSG00000126895,ENSG00000128573,ENSG00000130827,ENSG00000132692,ENSG00000133026,ENSG00000135638…	2.81587	2.57671e-09	6.65397e-08
GO:0021522	spinal cord motor neuron differentiation	14	15	6	235	2.49	8	22435	0.04	ISL1,ISL2,NKX6-1,NKX6-2,PAX6,PDX1	ENSG00000074047,ENSG00000106571,ENSG00000121454,ENSG00000128710,ENSG00000141837,ENSG00000165462,ENSG00000180818,ENSG00000182372	4.27111	3.77926e-09	9.64591e-08
GO:0001501	skeletal system development	375	394	20	221	8.3	355	22088	1.58	BMP4,BMP7,EN1,FOXD1,GSC,KAZALD1,MSX2,MYF5,NKX3-2,PDX1,PRRX1,SATB2,SHOX2,SIX1,SIX2,TBX1,TBX15,TBX3,TBX4,THRB	ENSG00000004948,ENSG00000005073,ENSG00000006377,ENSG00000009709,ENSG00000018408,ENSG00000019186,ENSG00000029559,ENSG00000036828,ENSG00000037965,ENSG00000038295,ENSG00000043039,ENSG00000049860,ENSG00000052850,ENSG00000054598,ENSG00000054938,ENSG00000056661,ENSG00000060718,ENSG00000061273,ENSG00000066379,ENSG00000066468,ENSG00000067955,ENSG00000068024,ENSG00000068078,ENSG00000069011,ENSG00000070010…	1.72824	4.02656e-09	1.0159e-07
GO:0007224	smoothened signaling pathway	38	42	8	233	3.32	30	22413	0.13	NKX2-2,NKX6-1,OTX2,PAX6,PDX1,PRRX1,SHOX2,ZIC1	ENSG00000054392,ENSG00000064309,ENSG00000064393,ENSG00000070614,ENSG00000074047,ENSG00000078246,ENSG00000090539,ENSG00000101052,ENSG00000102678,ENSG00000103241,ENSG00000103494,ENSG00000105701,ENSG00000106571,ENSG00000111087,ENSG00000112210,ENSG00000123473,ENSG00000124813,ENSG00000128602,ENSG00000131437,ENSG00000138002,ENSG00000143816,ENSG00000144857,ENSG00000154309,ENSG00000163349,ENSG00000164690…	3.2446	5.36853e-09	1.33908e-07
GO:0001947	heart looping	25	25	7	234	2.9	18	22425	0.08	GATA4,HAND1,HAND2,LBX1,PDX1,TBX20,TBX3	ENSG00000080815,ENSG00000100644,ENSG00000101052,ENSG00000101752,ENSG00000106991,ENSG00000107831,ENSG00000112658,ENSG00000123473,ENSG00000125863,ENSG00000140463,ENSG00000154342,ENSG00000156574,ENSG00000156925,ENSG00000162738,ENSG00000163093,ENSG00000164690,ENSG00000168014,ENSG00000183072	3.61815	5.71916e-09	1.41051e-07
GO:0042063	gliogenesis	74	78	10	231	4.15	64	22379	0.29	ASCL1,BMP4,NKX2-1,NKX2-2,NKX6-1,NKX6-2,NR2E1,PAX6,PDX1,SOX11	ENSG00000065361,ENSG00000070785,ENSG00000090932,ENSG00000092621,ENSG00000092969,ENSG00000100146,ENSG00000102606,ENSG00000103260,ENSG00000104884,ENSG00000105810,ENSG00000110107,ENSG00000111361,ENSG00000115211,ENSG00000115844,ENSG00000119718,ENSG00000120899,ENSG00000122877,ENSG00000123080,ENSG00000123307,ENSG00000123560,ENSG00000125845,ENSG00000127616,ENSG00000128271,ENSG00000132170,ENSG00000134853…	2.71716	6.0218e-09	1.46865e-07
GO:0048568	embryonic organ development	55	56	9	232	3.73	46	22397	0.2	ALDH1A3,BMP7,FOXL2,GATA4,NKX3-2,PDX1,PROX1,SHOX2,VAX2	ENSG00000061676,ENSG00000066468,ENSG00000074047,ENSG00000077092,ENSG00000081059,ENSG00000083168,ENSG00000099139,ENSG00000100644,ENSG00000102678,ENSG00000103241,ENSG00000105610,ENSG00000106571,ENSG00000111087,ENSG00000111252,ENSG00000112715,ENSG00000118058,ENSG00000118513,ENSG00000118526,ENSG00000123473,ENSG00000125686,ENSG00000125850,ENSG00000128918,ENSG00000136630,ENSG00000137273,ENSG00000138207…	2.93853	6.17283e-09	1.48894e-07
GO:0001709	cell fate determination	39	39	8	233	3.32	31	22412	0.14	ASCL1,ATOH1,BARHL2,BMP4,LBX1,PAX6,PROX1,TBX2	ENSG00000003137,ENSG00000006652,ENSG00000075891,ENSG00000101384,ENSG00000101938,ENSG00000105996,ENSG00000106536,ENSG00000107485,ENSG00000114315,ENSG00000125084,ENSG00000127616,ENSG00000129152,ENSG00000134250,ENSG00000136826,ENSG00000137384,ENSG00000143384,ENSG00000168036,ENSG00000177103,ENSG00000179348,ENSG00000184916,ENSG00000185652,ENSG00000197921,ENSG00000198719,ENSG00000204301,ENSG00000204610…	3.21177	6.69241e-09	1.59672e-07
GO:0021915	neural tube development	75	76	10	231	4.15	65	22378	0.29	BMP4,EN1,GBX2,GSC,PAX3,PAX6,PDX1,PROX1,ZIC2,ZIC5	ENSG00000004975,ENSG00000009709,ENSG00000061676,ENSG00000064012,ENSG00000074047,ENSG00000075275,ENSG00000078246,ENSG00000080815,ENSG00000081059,ENSG00000090539,ENSG00000092148,ENSG00000092621,ENSG00000101052,ENSG00000101752,ENSG00000103197,ENSG00000103494,ENSG00000104290,ENSG00000105701,ENSG00000106078,ENSG00000106571,ENSG00000107404,ENSG00000108518,ENSG00000110497,ENSG00000112655,ENSG00000114315…	2.70161	6.88405e-09	1.62478e-07
GO:0050768	negative regulation of neurogenesis	42	42	8	233	3.32	34	22409	0.15	BDNF,BMP4,BMP7,NKX6-1,NKX6-2,PDX1,SEMA4F,VAX1	ENSG00000001617,ENSG00000018189,ENSG00000065320,ENSG00000075213,ENSG00000080815,ENSG00000082701,ENSG00000083290,ENSG00000087250,ENSG00000090932,ENSG00000099250,ENSG00000105329,ENSG00000107779,ENSG00000115297,ENSG00000115310,ENSG00000115844,ENSG00000118785,ENSG00000127870,ENSG00000128245,ENSG00000129455,ENSG00000130827,ENSG00000133216,ENSG00000141510,ENSG00000144355,ENSG00000151577,ENSG00000154096…	3.11926	1.24913e-08	2.91686e-07
GO:0048729	tissue morphogenesis	191	193	14	227	5.81	177	22266	0.79	ALDH1A3,BMP4,BMP7,HAND1,PAX3,PDX1,PROX1,SIX1,TBX18,TBX3,TBX4,TBX5,ZIC2,ZIC5	ENSG00000004975,ENSG00000005073,ENSG00000020633,ENSG00000026508,ENSG00000049883,ENSG00000054598,ENSG00000060718,ENSG00000061676,ENSG00000064012,ENSG00000064300,ENSG00000064655,ENSG00000066468,ENSG00000069702,ENSG00000072062,ENSG00000073282,ENSG00000074047,ENSG00000075275,ENSG00000075711,ENSG00000075891,ENSG00000088832,ENSG00000090539,ENSG00000092054,ENSG00000092148,ENSG00000092969,ENSG00000099882…	2.04877	1.83369e-08	4.23678e-07
GO:0010001	glial cell differentiation	63	67	9	232	3.73	54	22389	0.24	ASCL1,BMP4,NKX2-1,NKX2-2,NKX6-1,NKX6-2,PAX6,PDX1,SOX11	ENSG00000065361,ENSG00000070785,ENSG00000090932,ENSG00000092621,ENSG00000100146,ENSG00000103260,ENSG00000104884,ENSG00000110107,ENSG00000111361,ENSG00000115211,ENSG00000115844,ENSG00000119718,ENSG00000122877,ENSG00000123080,ENSG00000123307,ENSG00000123560,ENSG00000125845,ENSG00000127616,ENSG00000128271,ENSG00000132170,ENSG00000135144,ENSG00000135744,ENSG00000137270,ENSG00000138386,ENSG00000138675…	2.77783	2.13424e-08	4.87985e-07
GO:0002009	morphogenesis of an epithelium	109	111	11	230	4.56	98	22345	0.44	ALDH1A3,BMP4,PAX3,PDX1,PROX1,SIX1,TBX18,TBX4,TBX5,ZIC2,ZIC5	ENSG00000004975,ENSG00000005073,ENSG00000026508,ENSG00000061676,ENSG00000064012,ENSG00000066468,ENSG00000073282,ENSG00000074047,ENSG00000075275,ENSG00000075711,ENSG00000075891,ENSG00000092148,ENSG00000099882,ENSG00000101052,ENSG00000101384,ENSG00000101680,ENSG00000101752,ENSG00000103197,ENSG00000103241,ENSG00000104267,ENSG00000104290,ENSG00000104313,ENSG00000106004,ENSG00000106078,ENSG00000106571…	2.38921	2.38048e-08	5.38675e-07
GO:0060173	limb development	111	113	11	230	4.56	100	22343	0.45	EN1,FOXD1,MSX2,PDX1,PRRX1,RAX,SHOX2,SP8,TBX3,TBX4,TBX5	ENSG00000003137,ENSG00000005073,ENSG00000006377,ENSG00000030110,ENSG00000052850,ENSG00000066468,ENSG00000069011,ENSG00000070018,ENSG00000073282,ENSG00000075388,ENSG00000077092,ENSG00000078246,ENSG00000078399,ENSG00000080815,ENSG00000087088,ENSG00000087460,ENSG00000099139,ENSG00000100697,ENSG00000101052,ENSG00000101115,ENSG00000102678,ENSG00000103494,ENSG00000105880,ENSG00000105983,ENSG00000106031…	2.36891	2.88173e-08	6.45449e-07
GO:0042596	fear response	19	19	6	235	2.49	13	22430	0.06	BDNF,GABRA5,GRIK2,NEUROD2,PDX1,PENK	ENSG00000003393,ENSG00000043591,ENSG00000069696,ENSG00000078668,ENSG00000123454,ENSG00000140009,ENSG00000150086,ENSG00000150594,ENSG00000171791,ENSG00000176533,ENSG00000187094,ENSG00000196277,ENSG00000213585	3.78538	3.2658e-08	7.24083e-07
GO:0031128	developmental induction	20	20	6	235	2.49	14	22429	0.06	BMP4,GDNF,NKX2-1,PDX1,SALL1,SIX1	ENSG00000005073,ENSG00000107831,ENSG00000108379,ENSG00000113578,ENSG00000123388,ENSG00000128713,ENSG00000138083,ENSG00000138685,ENSG00000143190,ENSG00000160867,ENSG00000164056,ENSG00000166225,ENSG00000181449,ENSG00000186895	3.71123	4.62407e-08	1.00493e-06
GO:0007492	endoderm development	20	19	6	235	2.49	14	22429	0.06	LHX1,NKX2-1,ONECUT1,OTX2,PAX9,PDX1	ENSG00000061676,ENSG00000087494,ENSG00000105329,ENSG00000107779,ENSG00000108753,ENSG00000123388,ENSG00000135862,ENSG00000141448,ENSG00000148400,ENSG00000156574,ENSG00000168036,ENSG00000182197,ENSG00000185155,ENSG00000198576	3.71123	4.62407e-08	1.00493e-06
GO:0030326	embryonic limb morphogenesis	95	96	10	231	4.15	85	22358	0.38	EN1,FOXD1,MSX2,PDX1,PRRX1,SHOX2,SP8,TBX3,TBX4,TBX5	ENSG00000003137,ENSG00000005073,ENSG00000006377,ENSG00000052850,ENSG00000070018,ENSG00000073282,ENSG00000075388,ENSG00000077092,ENSG00000078246,ENSG00000078399,ENSG00000080815,ENSG00000087460,ENSG00000100697,ENSG00000101052,ENSG00000101115,ENSG00000102678,ENSG00000103494,ENSG00000105880,ENSG00000105983,ENSG00000106031,ENSG00000106571,ENSG00000107829,ENSG00000107831,ENSG00000107984,ENSG00000109906…	2.43246	6.97095e-08	1.50012e-06
GO:0016068	type I hypersensitivity	72	72	9	232	3.73	63	22380	0.28	FOXD1,LBXCOR1,PDX1,PHOX2B,POU3F3,SOX1,SOX21,SP8,TBX2	ENSG00000004848,ENSG00000011114,ENSG00000049540,ENSG00000056097,ENSG00000065609,ENSG00000089157,ENSG00000101945,ENSG00000103495,ENSG00000105135,ENSG00000106031,ENSG00000106785,ENSG00000107864,ENSG00000112183,ENSG00000114391,ENSG00000115053,ENSG00000122952,ENSG00000128482,ENSG00000133606,ENSG00000134595,ENSG00000137403,ENSG00000138443,ENSG00000139793,ENSG00000143799,ENSG00000148343,ENSG00000150281…	2.62328	7.06393e-08	1.50537e-06
GO:0048048	embryonic eye morphogenesis	12	12	5	236	2.07	7	22436	0.03	ALDH1A3,BMP7,FOXL2,PROX1,VAX2	ENSG00000077092,ENSG00000148516,ENSG00000166225,ENSG00000172819,ENSG00000172845,ENSG00000180176,ENSG00000185591	4.21812	9.67853e-08	2.04273e-06
GO:0060541	respiratory system development	99	106	10	231	4.15	89	22354	0.4	ALDH1A3,ASCL1,BMP4,FOXA1,NKX2-1,PDX1,PROX1,SIM2,TBX4,TBX5	ENSG00000001626,ENSG00000066468,ENSG00000070495,ENSG00000072310,ENSG00000074047,ENSG00000077063,ENSG00000078246,ENSG00000087116,ENSG00000087494,ENSG00000100324,ENSG00000100393,ENSG00000100697,ENSG00000102678,ENSG00000103196,ENSG00000103241,ENSG00000103494,ENSG00000104763,ENSG00000105649,ENSG00000105989,ENSG00000106004,ENSG00000106571,ENSG00000106799,ENSG00000107187,ENSG00000107779,ENSG00000107798…	2.38629	1.03562e-07	2.16494e-06
GO:0009880	embryonic pattern specification	37	38	7	234	2.9	30	22413	0.13	BMP7,FOXA1,LHX1,PDX1,SATB2,SIM2,TBX3	ENSG00000004975,ENSG00000005102,ENSG00000061676,ENSG00000090776,ENSG00000103494,ENSG00000105996,ENSG00000106511,ENSG00000108511,ENSG00000109906,ENSG00000113658,ENSG00000123473,ENSG00000137834,ENSG00000140479,ENSG00000147223,ENSG00000152284,ENSG00000154309,ENSG00000156574,ENSG00000164458,ENSG00000165879,ENSG00000166225,ENSG00000168283,ENSG00000168772,ENSG00000170365,ENSG00000171843,ENSG00000175387…	3.10679	1.0989e-07	2.27554e-06
GO:0021532	neural tube patterning	23	23	6	235	2.49	17	22426	0.08	BMP4,EN1,GBX2,GSC,PAX6,PDX1	ENSG00000009709,ENSG00000074047,ENSG00000078246,ENSG00000080815,ENSG00000103494,ENSG00000105701,ENSG00000114315,ENSG00000125084,ENSG00000125798,ENSG00000128602,ENSG00000130675,ENSG00000131437,ENSG00000143801,ENSG00000164690,ENSG00000173673,ENSG00000180447,ENSG00000185920	3.51694	1.17256e-07	2.4054e-06
GO:0050769	positive regulation of neurogenesis	56	57	8	233	3.32	48	22395	0.21	FOXG1,NKX3-2,NKX6-1,NKX6-2,OTP,PAX6,PDX1,SOX17	ENSG00000006327,ENSG00000065320,ENSG00000079246,ENSG00000090932,ENSG00000103260,ENSG00000104725,ENSG00000106683,ENSG00000107562,ENSG00000110107,ENSG00000115091,ENSG00000125845,ENSG00000128602,ENSG00000131711,ENSG00000132170,ENSG00000132386,ENSG00000133216,ENSG00000133961,ENSG00000134259,ENSG00000140538,ENSG00000142949,ENSG00000145147,ENSG00000147465,ENSG00000148400,ENSG00000149295,ENSG00000150630…	2.7738	1.32266e-07	2.68818e-06
GO:0014031	mesenchymal cell development	57	57	8	233	3.32	49	22394	0.22	BMP7,GBX2,GDNF,HAND2,ISL1,PAX3,PDX1,TBX1	ENSG00000001617,ENSG00000019991,ENSG00000049130,ENSG00000054598,ENSG00000066468,ENSG00000069702,ENSG00000075223,ENSG00000078401,ENSG00000090776,ENSG00000092969,ENSG00000095596,ENSG00000100644,ENSG00000101665,ENSG00000105329,ENSG00000115170,ENSG00000118257,ENSG00000119699,ENSG00000124205,ENSG00000125363,ENSG00000125398,ENSG00000125845,ENSG00000125850,ENSG00000128602,ENSG00000128918,ENSG00000130702…	2.75313	1.5246e-07	3.04228e-06
GO:0048762	mesenchymal cell differentiation	57	57	8	233	3.32	49	22394	0.22	BMP7,GBX2,GDNF,HAND2,ISL1,PAX3,PDX1,TBX1	ENSG00000001617,ENSG00000019991,ENSG00000049130,ENSG00000054598,ENSG00000066468,ENSG00000069702,ENSG00000075223,ENSG00000078401,ENSG00000090776,ENSG00000092969,ENSG00000095596,ENSG00000100644,ENSG00000101665,ENSG00000105329,ENSG00000115170,ENSG00000118257,ENSG00000119699,ENSG00000124205,ENSG00000125363,ENSG00000125398,ENSG00000125845,ENSG00000125850,ENSG00000128602,ENSG00000128918,ENSG00000130702…	2.75313	1.5246e-07	3.04228e-06
GO:0003006	developmental process involved in reproduction	161	167	12	229	4.98	149	22294	0.66	BMP4,DMRT2,DMRT3,DMRTA2,FOXA1,FOXL2,LHX8,NKX2-1,PDX1,SOX17,TBX3,ZFP42	ENSG00000004478,ENSG00000008394,ENSG00000012061,ENSG00000027644,ENSG00000030110,ENSG00000049319,ENSG00000054598,ENSG00000054796,ENSG00000057468,ENSG00000060138,ENSG00000065802,ENSG00000072506,ENSG00000073282,ENSG00000075711,ENSG00000081059,ENSG00000082175,ENSG00000086062,ENSG00000087088,ENSG00000096717,ENSG00000099219,ENSG00000100206,ENSG00000100290,ENSG00000101076,ENSG00000102230,ENSG00000102384…	2.05931	1.62105e-07	3.20559e-06
GO:0002088	lens development in camera-type eye	25	25	6	235	2.49	19	22424	0.08	BMP4,PAX6,PDX1,PROX1,SOX1,SOX17	ENSG00000075711,ENSG00000108255,ENSG00000110400,ENSG00000121634,ENSG00000138083,ENSG00000138794,ENSG00000143190,ENSG00000146950,ENSG00000160202,ENSG00000163254,ENSG00000163348,ENSG00000168582,ENSG00000177045,ENSG00000177707,ENSG00000178573,ENSG00000181449,ENSG00000182187,ENSG00000188158,ENSG00000213139	3.40562	2.02084e-07	3.96049e-06
GO:0035108	limb morphogenesis	107	109	10	231	4.15	97	22346	0.43	EN1,FOXD1,MSX2,PDX1,PRRX1,SHOX2,SP8,TBX3,TBX4,TBX5	ENSG00000003137,ENSG00000005073,ENSG00000006377,ENSG00000030110,ENSG00000052850,ENSG00000066468,ENSG00000069011,ENSG00000070018,ENSG00000073282,ENSG00000075388,ENSG00000077092,ENSG00000078246,ENSG00000078399,ENSG00000080815,ENSG00000087088,ENSG00000087460,ENSG00000099139,ENSG00000100697,ENSG00000101052,ENSG00000101115,ENSG00000102678,ENSG00000103494,ENSG00000105880,ENSG00000105983,ENSG00000106031…	2.29986	2.16882e-07	4.21289e-06
GO:0021516	dorsal spinal cord development	14	14	5	236	2.07	9	22434	0.04	ASCL1,LBX1,PAX3,PDX1,PROX1	ENSG00000009709,ENSG00000112139,ENSG00000120068,ENSG00000162490,ENSG00000164853,ENSG00000165606,ENSG00000167081,ENSG00000169840,ENSG00000180613	3.96671	2.40434e-07	4.6294e-06
GO:0048754	branching morphogenesis of an epithelial tube	63	68	8	233	3.32	55	22388	0.25	BMP4,BMP7,FOXA1,GBX2,PDX1,SIX1,TBX20,TBX3	ENSG00000004399,ENSG00000005073,ENSG00000026508,ENSG00000074047,ENSG00000075711,ENSG00000075891,ENSG00000078401,ENSG00000086062,ENSG00000099250,ENSG00000100697,ENSG00000103241,ENSG00000104313,ENSG00000106004,ENSG00000106571,ENSG00000106991,ENSG00000107562,ENSG00000107831,ENSG00000111341,ENSG00000111602,ENSG00000112715,ENSG00000115170,ENSG00000118526,ENSG00000119630,ENSG00000120063,ENSG00000125650…	2.63735	3.38271e-07	6.45657e-06
GO:0001662	behavioral fear response	15	15	5	236	2.07	10	22433	0.04	GABRA5,GRIK2,NEUROD2,PDX1,PENK	ENSG00000003393,ENSG00000069696,ENSG00000078668,ENSG00000140009,ENSG00000150086,ENSG00000171791,ENSG00000176533,ENSG00000187094,ENSG00000196277,ENSG00000213585	3.86131	3.57529e-07	6.65065e-06
GO:0035050	embryonic heart tube development	15	14	5	236	2.07	10	22433	0.04	GATA4,HAND1,NKX2-6,PDX1,TBX20	ENSG00000054598,ENSG00000061676,ENSG00000107831,ENSG00000125686,ENSG00000143140,ENSG00000152804,ENSG00000156574,ENSG00000160973,ENSG00000176692,ENSG00000183072	3.86131	3.57529e-07	6.65065e-06
GO:0030901	midbrain development	15	17	5	236	2.07	10	22433	0.04	EN1,EN2,OTX1,OTX2,PDX1	ENSG00000066468,ENSG00000070614,ENSG00000084234,ENSG00000107859,ENSG00000114315,ENSG00000120693,ENSG00000163132,ENSG00000164690,ENSG00000170365,ENSG00000173673	3.86131	3.57529e-07	6.65065e-06
GO:0002437	inflammatory response to antigenic stimulus	87	89	9	232	3.73	78	22365	0.35	FOXD1,LBXCOR1,PDX1,PHOX2B,POU3F3,SOX1,SOX21,SP8,TBX2	ENSG00000004848,ENSG00000011114,ENSG00000049540,ENSG00000056097,ENSG00000065609,ENSG00000089157,ENSG00000101945,ENSG00000103495,ENSG00000105135,ENSG00000106031,ENSG00000106785,ENSG00000107864,ENSG00000112183,ENSG00000114391,ENSG00000115053,ENSG00000122952,ENSG00000125538,ENSG00000125730,ENSG00000128482,ENSG00000133606,ENSG00000134595,ENSG00000137403,ENSG00000138443,ENSG00000139793,ENSG00000143799…	2.40903	3.70752e-07	6.83865e-06
GO:0007548	sex differentiation	144	150	11	230	4.56	133	22310	0.59	BMP4,DMRT2,DMRT3,DMRTA2,FOXL2,LHX8,NKX2-1,PDX1,SOX17,TBX3,ZFP42	ENSG00000004478,ENSG00000008394,ENSG00000012061,ENSG00000049319,ENSG00000054598,ENSG00000054796,ENSG00000057468,ENSG00000060138,ENSG00000065802,ENSG00000072506,ENSG00000073282,ENSG00000081059,ENSG00000082175,ENSG00000086062,ENSG00000087088,ENSG00000096717,ENSG00000099219,ENSG00000100206,ENSG00000100290,ENSG00000101076,ENSG00000102230,ENSG00000102384,ENSG00000102678,ENSG00000104826,ENSG00000104899…	2.08226	4.18724e-07	7.65917e-06
GO:0010720	positive regulation of cell development	66	67	8	233	3.32	58	22385	0.26	FOXG1,NKX3-2,NKX6-1,NKX6-2,OTP,PAX6,PDX1,SOX17	ENSG00000005073,ENSG00000006327,ENSG00000065320,ENSG00000079246,ENSG00000090932,ENSG00000092969,ENSG00000103260,ENSG00000104725,ENSG00000105329,ENSG00000106683,ENSG00000107562,ENSG00000110107,ENSG00000115091,ENSG00000119699,ENSG00000125845,ENSG00000128602,ENSG00000128713,ENSG00000131711,ENSG00000132170,ENSG00000132386,ENSG00000133216,ENSG00000133961,ENSG00000134259,ENSG00000140538,ENSG00000140682…	2.58411	4.88103e-07	8.85442e-06
GO:0002053	positive regulation of mesenchymal cell proliferation	16	17	5	236	2.07	11	22432	0.05	IRS2,PDX1,PRRX1,SHOX2,TBX18	ENSG00000066468,ENSG00000073282,ENSG00000102678,ENSG00000107779,ENSG00000112715,ENSG00000128052,ENSG00000164690,ENSG00000167157,ENSG00000169047,ENSG00000180447,ENSG00000197461	3.76595	5.15542e-07	9.27554e-06
GO:0001656	metanephros development	48	48	7	234	2.9	41	22402	0.18	BDNF,BMP4,GDNF,LHX1,SALL1,SIX1,SIX2	ENSG00000005073,ENSG00000026508,ENSG00000054598,ENSG00000066468,ENSG00000075711,ENSG00000075891,ENSG00000077092,ENSG00000077943,ENSG00000100170,ENSG00000104313,ENSG00000106571,ENSG00000107831,ENSG00000118526,ENSG00000119630,ENSG00000123388,ENSG00000125618,ENSG00000125650,ENSG00000125812,ENSG00000125845,ENSG00000125931,ENSG00000128713,ENSG00000130702,ENSG00000131759,ENSG00000135414,ENSG00000135744…	2.79392	7.11537e-07	1.25954e-05
GO:0035282	segmentation	48	51	7	234	2.9	41	22402	0.18	FOXA1,MYF5,MYF6,PDX1,SFRP2,TBX18,TBX3	ENSG00000004975,ENSG00000005102,ENSG00000061676,ENSG00000080815,ENSG00000090932,ENSG00000100393,ENSG00000101346,ENSG00000101752,ENSG00000103494,ENSG00000104332,ENSG00000105996,ENSG00000106511,ENSG00000108511,ENSG00000108773,ENSG00000121031,ENSG00000122877,ENSG00000125813,ENSG00000125878,ENSG00000136099,ENSG00000136754,ENSG00000138795,ENSG00000140479,ENSG00000143801,ENSG00000147223,ENSG00000152284…	2.79392	7.11537e-07	1.25954e-05
GO:0048645	organ formation	17	18	5	236	2.07	12	22431	0.05	BMP4,GDNF,NKX3-2,PDX1,SIX1	ENSG00000005073,ENSG00000105997,ENSG00000107807,ENSG00000107831,ENSG00000113578,ENSG00000123388,ENSG00000128713,ENSG00000138685,ENSG00000160867,ENSG00000164056,ENSG00000166225,ENSG00000186895	3.6789	7.24033e-07	1.26131e-05
GO:0010464	regulation of mesenchymal cell proliferation	17	18	5	236	2.07	12	22431	0.05	IRS2,PDX1,PRRX1,SHOX2,TBX18	ENSG00000066468,ENSG00000073282,ENSG00000102678,ENSG00000107779,ENSG00000112715,ENSG00000128052,ENSG00000148516,ENSG00000164690,ENSG00000167157,ENSG00000169047,ENSG00000180447,ENSG00000197461	3.6789	7.24033e-07	1.26131e-05
GO:0043584	nose development	8	8	4	237	1.66	4	22439	0.02	ALDH1A3,ASCL1,PDX1,PROX1	ENSG00000103494,ENSG00000143190,ENSG00000171316,ENSG00000181449	4.5505	8.41319e-07	1.45409e-05
GO:0048593	camera-type eye morphogenesis	50	50	7	234	2.9	43	22400	0.19	ALDH1A3,BHLHE22,BMP4,BMP7,IRX5,PROX1,SOX1	ENSG00000030110,ENSG00000087088,ENSG00000100811,ENSG00000100987,ENSG00000106571,ENSG00000110400,ENSG00000112715,ENSG00000116688,ENSG00000119614,ENSG00000133216,ENSG00000134183,ENSG00000135414,ENSG00000138083,ENSG00000138207,ENSG00000143190,ENSG00000144810,ENSG00000146950,ENSG00000148516,ENSG00000154096,ENSG00000154928,ENSG00000160202,ENSG00000166225,ENSG00000168036,ENSG00000168267,ENSG00000171587…	2.74621	9.47991e-07	1.62566e-05
GO:0007631	feeding behavior	72	75	8	233	3.32	64	22379	0.29	BDNF,BSX,NKX2-1,PDX1,POU4F1,PRLHR,PYY,SOX17	ENSG00000010810,ENSG00000069482,ENSG00000071677,ENSG00000084234,ENSG00000089220,ENSG00000101180,ENSG00000101405,ENSG00000101440,ENSG00000102239,ENSG00000109255,ENSG00000110090,ENSG00000110148,ENSG00000110680,ENSG00000115263,ENSG00000115353,ENSG00000116678,ENSG00000120088,ENSG00000121764,ENSG00000121853,ENSG00000122585,ENSG00000125878,ENSG00000128271,ENSG00000128285,ENSG00000128310,ENSG00000130234…	2.4854	9.62935e-07	1.62588e-05
GO:0001763	morphogenesis of a branching structure	72	78	8	233	3.32	64	22379	0.29	BMP4,BMP7,FOXA1,GBX2,PDX1,SIX1,TBX20,TBX3	ENSG00000004399,ENSG00000005073,ENSG00000019991,ENSG00000026508,ENSG00000074047,ENSG00000075711,ENSG00000075891,ENSG00000078401,ENSG00000086062,ENSG00000099250,ENSG00000100697,ENSG00000103241,ENSG00000104313,ENSG00000105329,ENSG00000106004,ENSG00000106571,ENSG00000106991,ENSG00000107562,ENSG00000107831,ENSG00000111341,ENSG00000111602,ENSG00000112715,ENSG00000115170,ENSG00000115844,ENSG00000118526…	2.4854	9.62935e-07	1.62588e-05
GO:0009798	axis specification	32	32	6	235	2.49	26	22417	0.12	LHX1,PAX6,PDX1,TBX18,TBX3,VAX2	ENSG00000061676,ENSG00000103126,ENSG00000107779,ENSG00000108511,ENSG00000112559,ENSG00000121481,ENSG00000123473,ENSG00000134982,ENSG00000137834,ENSG00000140479,ENSG00000143126,ENSG00000143768,ENSG00000147223,ENSG00000147869,ENSG00000152284,ENSG00000156574,ENSG00000164458,ENSG00000165879,ENSG00000166225,ENSG00000168014,ENSG00000168036,ENSG00000168772,ENSG00000175387,ENSG00000198728,ENSG00000203877…	3.09165	9.71633e-07	1.62804e-05
GO:0008589	regulation of smoothened signaling pathway	18	20	5	236	2.07	13	22430	0.06	OTX2,PDX1,PRRX1,SHOX2,ZIC1	ENSG00000078246,ENSG00000090539,ENSG00000102678,ENSG00000103494,ENSG00000111087,ENSG00000112210,ENSG00000124813,ENSG00000143816,ENSG00000167157,ENSG00000168014,ENSG00000180447,ENSG00000185920,ENSG00000198851	3.59881	9.93836e-07	1.65263e-05
GO:0001568	blood vessel development	268	288	14	227	5.81	254	22189	1.13	BMP4,CDX2,GATA4,GBX2,HAND1,HAND2,PDX1,PROX1,PRRX1,SOX17,TBX1,TBX20,TBX3,TBX4	ENSG00000004399,ENSG00000006327,ENSG00000006638,ENSG00000007171,ENSG00000007952,ENSG00000010327,ENSG00000025708,ENSG00000026508,ENSG00000027869,ENSG00000030110,ENSG00000032444,ENSG00000044090,ENSG00000049247,ENSG00000049540,ENSG00000054598,ENSG00000057663,ENSG00000063176,ENSG00000064012,ENSG00000064195,ENSG00000066056,ENSG00000066468,ENSG00000067182,ENSG00000069702,ENSG00000070495,ENSG00000071246…	1.68412	1.17809e-06	1.92978e-05
GO:0060041	retina development in camera-type eye	33	33	6	235	2.49	27	22416	0.12	BHLHE22,BMP4,IRX5,NR2E1,PROX1,VAX2	ENSG00000031544,ENSG00000070495,ENSG00000087085,ENSG00000087088,ENSG00000100987,ENSG00000110400,ENSG00000112619,ENSG00000114391,ENSG00000118707,ENSG00000119614,ENSG00000133026,ENSG00000134183,ENSG00000134982,ENSG00000138207,ENSG00000138696,ENSG00000151615,ENSG00000154096,ENSG00000168267,ENSG00000171316,ENSG00000171587,ENSG00000173482,ENSG00000175544,ENSG00000177707,ENSG00000181449,ENSG00000182372…	3.05387	1.17705e-06	1.92978e-05
GO:0001944	vasculature development	274	294	14	227	5.81	260	22183	1.16	BMP4,CDX2,GATA4,GBX2,HAND1,HAND2,PDX1,PROX1,PRRX1,SOX17,TBX1,TBX20,TBX3,TBX4	ENSG00000004399,ENSG00000006327,ENSG00000006638,ENSG00000007171,ENSG00000007952,ENSG00000010327,ENSG00000025708,ENSG00000026508,ENSG00000027869,ENSG00000030110,ENSG00000032444,ENSG00000044090,ENSG00000049247,ENSG00000049540,ENSG00000054598,ENSG00000057663,ENSG00000063176,ENSG00000064012,ENSG00000064195,ENSG00000066056,ENSG00000066468,ENSG00000067182,ENSG00000069702,ENSG00000070495,ENSG00000071246…	1.66051	1.53011e-06	2.48785e-05
GO:0001756	somitogenesis	35	36	6	235	2.49	29	22414	0.13	FOXA1,MYF5,MYF6,PDX1,SFRP2,TBX18	ENSG00000005102,ENSG00000061676,ENSG00000080815,ENSG00000090932,ENSG00000100393,ENSG00000101346,ENSG00000101752,ENSG00000104332,ENSG00000106511,ENSG00000108773,ENSG00000121031,ENSG00000125813,ENSG00000125878,ENSG00000136099,ENSG00000136754,ENSG00000138795,ENSG00000143801,ENSG00000147223,ENSG00000154342,ENSG00000155657,ENSG00000164458,ENSG00000167034,ENSG00000168646,ENSG00000169071,ENSG00000173991…	2.98232	1.6946e-06	2.73504e-05
GO:0042692	muscle cell differentiation	107	111	9	232	3.73	98	22345	0.44	BMP4,NKX2-6,PDX1,PRDM6,PROX1,TBX18,TBX2,TBX3,TBX5	ENSG00000006652,ENSG00000043039,ENSG00000057663,ENSG00000064309,ENSG00000069011,ENSG00000072195,ENSG00000076770,ENSG00000077009,ENSG00000077092,ENSG00000078401,ENSG00000081248,ENSG00000082014,ENSG00000089250,ENSG00000092529,ENSG00000100097,ENSG00000100211,ENSG00000100345,ENSG00000101384,ENSG00000103241,ENSG00000105204,ENSG00000105887,ENSG00000106462,ENSG00000110693,ENSG00000111241,ENSG00000111245…	2.17988	2.15602e-06	3.45436e-05
GO:0008038	neuron recognition	21	21	5	236	2.07	16	22427	0.07	BDNF,FEZF2,FOXG1,NKX3-2,PDX1	ENSG00000008300,ENSG00000075213,ENSG00000091129,ENSG00000099250,ENSG00000113555,ENSG00000121083,ENSG00000142192,ENSG00000144619,ENSG00000145147,ENSG00000154654,ENSG00000172020,ENSG00000174469,ENSG00000176749,ENSG00000181754,ENSG00000182636,ENSG00000182667	3.39104	2.29967e-06	3.65781e-05
GO:0007369	gastrulation	83	85	8	233	3.32	75	22368	0.33	BMP4,BMP7,GATA4,GSC,HAND1,LHX1,ODZ4,PDX1	ENSG00000036257,ENSG00000054598,ENSG00000061676,ENSG00000064655,ENSG00000066468,ENSG00000070018,ENSG00000072062,ENSG00000090539,ENSG00000091140,ENSG00000100084,ENSG00000101246,ENSG00000102710,ENSG00000107779,ENSG00000107831,ENSG00000108379,ENSG00000108946,ENSG00000109814,ENSG00000114739,ENSG00000115170,ENSG00000115297,ENSG00000116809,ENSG00000119508,ENSG00000121481,ENSG00000121989,ENSG00000125798…	2.3263	2.8703e-06	4.5326e-05
GO:0001657	ureteric bud development	39	39	6	235	2.49	33	22410	0.15	BDNF,BMP4,GDNF,LHX1,SALL1,SIX1	ENSG00000005073,ENSG00000026508,ENSG00000054598,ENSG00000066468,ENSG00000075711,ENSG00000075891,ENSG00000077092,ENSG00000104313,ENSG00000106571,ENSG00000107831,ENSG00000118526,ENSG00000119630,ENSG00000125650,ENSG00000125812,ENSG00000125845,ENSG00000128713,ENSG00000130702,ENSG00000131759,ENSG00000135414,ENSG00000135744,ENSG00000141646,ENSG00000145147,ENSG00000147257,ENSG00000164056,ENSG00000164690…	2.85293	3.28736e-06	5.15411e-05
GO:0007519	skeletal muscle tissue development	113	121	9	232	3.73	104	22339	0.46	BMP4,CHAT,FOXL2,MYF5,MYF6,PDX1,SIX1,TBX3,VGLL2	ENSG00000003393,ENSG00000006652,ENSG00000007402,ENSG00000009709,ENSG00000030304,ENSG00000041982,ENSG00000043039,ENSG00000049540,ENSG00000064309,ENSG00000065361,ENSG00000067560,ENSG00000069011,ENSG00000076770,ENSG00000077009,ENSG00000078618,ENSG00000081052,ENSG00000081248,ENSG00000082293,ENSG00000089250,ENSG00000092969,ENSG00000100097,ENSG00000100345,ENSG00000100393,ENSG00000101384,ENSG00000101400…	2.12019	3.39729e-06	5.28869e-05
GO:0051216	cartilage development	85	87	8	233	3.32	77	22366	0.34	BMP4,BMP7,MYF5,PDX1,PRRX1,SATB2,SHOX2,THRB	ENSG00000005073,ENSG00000009709,ENSG00000043039,ENSG00000054938,ENSG00000060718,ENSG00000069011,ENSG00000072840,ENSG00000074047,ENSG00000075388,ENSG00000078401,ENSG00000087460,ENSG00000087494,ENSG00000092969,ENSG00000100644,ENSG00000102678,ENSG00000105997,ENSG00000106004,ENSG00000106571,ENSG00000107779,ENSG00000108821,ENSG00000110693,ENSG00000111241,ENSG00000111341,ENSG00000112062,ENSG00000112116…	2.29989	3.43876e-06	5.31555e-05
GO:0033555	multicellular organismal response to stress	41	42	6	235	2.49	35	22408	0.16	BDNF,GABRA5,GRIK2,NEUROD2,PDX1,PENK	ENSG00000003393,ENSG00000006128,ENSG00000043591,ENSG00000069696,ENSG00000078668,ENSG00000089250,ENSG00000093010,ENSG00000099985,ENSG00000103546,ENSG00000104321,ENSG00000109991,ENSG00000110680,ENSG00000115041,ENSG00000115353,ENSG00000120088,ENSG00000123454,ENSG00000131203,ENSG00000132911,ENSG00000136160,ENSG00000140009,ENSG00000141837,ENSG00000150086,ENSG00000150594,ENSG00000159216,ENSG00000169432…	2.794	4.45077e-06	6.83177e-05
GO:0021871	forebrain regionalization	12	12	4	237	1.66	8	22435	0.04	BMP4,LHX1,NKX2-1,PAX6	ENSG00000106571,ENSG00000107831,ENSG00000125084,ENSG00000135638,ENSG00000138083,ENSG00000164690,ENSG00000170370,ENSG00000180613	3.85717	5.75321e-06	8.64952e-05
GO:0030324	lung development	91	97	8	233	3.32	83	22360	0.37	BMP4,FOXA1,NKX2-1,PDX1,PROX1,SIM2,TBX4,TBX5	ENSG00000001626,ENSG00000066468,ENSG00000070495,ENSG00000072310,ENSG00000074047,ENSG00000077063,ENSG00000087116,ENSG00000087494,ENSG00000100324,ENSG00000100393,ENSG00000100697,ENSG00000102678,ENSG00000103196,ENSG00000103241,ENSG00000104763,ENSG00000105649,ENSG00000105989,ENSG00000106004,ENSG00000106571,ENSG00000106799,ENSG00000107187,ENSG00000107779,ENSG00000107798,ENSG00000107831,ENSG00000111087…	2.22459	5.7496e-06	8.64952e-05
GO:0021513	spinal cord dorsal/ventral patterning	12	12	4	237	1.66	8	22435	0.04	DBX1,NKX6-1,NKX6-2,PAX6	ENSG00000074047,ENSG00000078246,ENSG00000090539,ENSG00000106038,ENSG00000106571,ENSG00000112210,ENSG00000128602,ENSG00000164690	3.85717	5.75321e-06	8.64952e-05
GO:0021782	glial cell development	25	26	5	236	2.07	20	22423	0.09	ASCL1,NKX2-2,NKX6-2,PDX1,SOX11	ENSG00000070785,ENSG00000092621,ENSG00000104884,ENSG00000111361,ENSG00000115211,ENSG00000119718,ENSG00000123560,ENSG00000128271,ENSG00000135744,ENSG00000142168,ENSG00000145191,ENSG00000146648,ENSG00000148180,ENSG00000164690,ENSG00000164885,ENSG00000165388,ENSG00000184486,ENSG00000185668,ENSG00000196712,ENSG00000242689	3.16772	5.79949e-06	8.65978e-05
GO:0048608	reproductive structure development	121	127	9	232	3.73	112	22331	0.5	BMP4,DMRT2,FOXA1,FOXL2,LHX8,NKX2-1,PDX1,SOX17,ZFP42	ENSG00000008394,ENSG00000012061,ENSG00000030110,ENSG00000049319,ENSG00000054598,ENSG00000054796,ENSG00000057468,ENSG00000060138,ENSG00000072506,ENSG00000073282,ENSG00000075711,ENSG00000082175,ENSG00000087088,ENSG00000096717,ENSG00000099219,ENSG00000100206,ENSG00000100290,ENSG00000102230,ENSG00000102384,ENSG00000102678,ENSG00000104332,ENSG00000104826,ENSG00000104899,ENSG00000105173,ENSG00000106003…	2.04572	5.97291e-06	8.85847e-05
GO:0048738	cardiac muscle tissue development	66	67	7	234	2.9	59	22384	0.26	GATA4,HAND1,NKX2-6,PDX1,PROX1,TBX2,TBX5	ENSG00000049883,ENSG00000054598,ENSG00000057663,ENSG00000060718,ENSG00000066468,ENSG00000069702,ENSG00000077092,ENSG00000088832,ENSG00000092054,ENSG00000092969,ENSG00000100211,ENSG00000101306,ENSG00000101665,ENSG00000102125,ENSG00000102678,ENSG00000111245,ENSG00000114854,ENSG00000117054,ENSG00000118194,ENSG00000124006,ENSG00000129170,ENSG00000129991,ENSG00000131759,ENSG00000133026,ENSG00000133392…	2.42915	6.39823e-06	9.36275e-05
GO:0046545	development of primary female sexual characteristics	66	69	7	234	2.9	59	22384	0.26	BMP4,FOXL2,LHX8,NKX2-1,PDX1,TBX3,ZFP42	ENSG00000054598,ENSG00000054796,ENSG00000057468,ENSG00000073282,ENSG00000082175,ENSG00000087088,ENSG00000096717,ENSG00000099219,ENSG00000100206,ENSG00000102230,ENSG00000102384,ENSG00000105173,ENSG00000106003,ENSG00000112715,ENSG00000113361,ENSG00000115211,ENSG00000116678,ENSG00000116711,ENSG00000118689,ENSG00000118971,ENSG00000119718,ENSG00000122641,ENSG00000123999,ENSG00000124882,ENSG00000126561…	2.42915	6.39823e-06	9.36275e-05
GO:0030323	respiratory tube development	94	100	8	233	3.32	86	22357	0.38	BMP4,FOXA1,NKX2-1,PDX1,PROX1,SIM2,TBX4,TBX5	ENSG00000001626,ENSG00000066468,ENSG00000070495,ENSG00000072310,ENSG00000074047,ENSG00000076604,ENSG00000077063,ENSG00000087116,ENSG00000087494,ENSG00000099139,ENSG00000100324,ENSG00000100393,ENSG00000100697,ENSG00000102678,ENSG00000103196,ENSG00000103241,ENSG00000104763,ENSG00000105649,ENSG00000105989,ENSG00000106004,ENSG00000106571,ENSG00000106799,ENSG00000107187,ENSG00000107779,ENSG00000107798…	2.18895	7.32774e-06	0.000106519
GO:0007167	enzyme linked receptor protein signaling pathway	406	432	16	225	6.64	390	22053	1.74	BMP4,BMP7,CD3EAP,EPHA5,GRB7,GRIK2,IRS2,LBXCOR1,LTK,MSX2,NKX3-2,ONECUT1,ONECUT2,OTX2,PDX1,SOX17	ENSG00000008735,ENSG00000010610,ENSG00000019991,ENSG00000025434,ENSG00000027644,ENSG00000030304,ENSG00000033170,ENSG00000035720,ENSG00000037280,ENSG00000039319,ENSG00000043462,ENSG00000044524,ENSG00000047936,ENSG00000050820,ENSG00000054598,ENSG00000057593,ENSG00000060656,ENSG00000064300,ENSG00000064393,ENSG00000065361,ENSG00000066468,ENSG00000067606,ENSG00000068078,ENSG00000069702,ENSG00000070019…	1.39155	7.88704e-06	0.000113895
GO:0042474	middle ear morphogenesis	13	13	4	237	1.66	9	22434	0.04	NKX3-2,PRRX1,SIX2,TBX1	ENSG00000078401,ENSG00000104313,ENSG00000105996,ENSG00000136997,ENSG00000167157,ENSG00000179981,ENSG00000180228,ENSG00000180447,ENSG00000183691	3.73934	8.24089e-06	0.000118227
GO:0048514	blood vessel morphogenesis	236	253	12	229	4.98	224	22219	1	BMP4,GATA4,GBX2,HAND1,HAND2,PDX1,PROX1,PRRX1,SOX17,TBX1,TBX20,TBX4	ENSG00000004399,ENSG00000006327,ENSG00000006638,ENSG00000007171,ENSG00000007952,ENSG00000010327,ENSG00000025708,ENSG00000027869,ENSG00000030110,ENSG00000032444,ENSG00000044090,ENSG00000049247,ENSG00000049540,ENSG00000054598,ENSG00000057663,ENSG00000064012,ENSG00000066056,ENSG00000066468,ENSG00000067182,ENSG00000071246,ENSG00000075223,ENSG00000078401,ENSG00000079385,ENSG00000084674,ENSG00000086062…	1.64824	9.07759e-06	0.000129385
GO:0030855	epithelial cell differentiation	165	166	10	231	4.15	155	22288	0.69	BARX1,BMP7,FOXA1,NKX2-1,ONECUT1,ONECUT2,PAX6,PDX1,PROX1,SIX1	ENSG00000006377,ENSG00000011052,ENSG00000054654,ENSG00000073282,ENSG00000073737,ENSG00000075891,ENSG00000078699,ENSG00000082175,ENSG00000086062,ENSG00000087494,ENSG00000092295,ENSG00000092820,ENSG00000096696,ENSG00000099866,ENSG00000100373,ENSG00000101384,ENSG00000101680,ENSG00000103241,ENSG00000105427,ENSG00000105668,ENSG00000105880,ENSG00000106799,ENSG00000106991,ENSG00000107223,ENSG00000109101…	1.82855	1.12644e-05	0.000159518
GO:0001759	organ induction	14	14	4	237	1.66	10	22433	0.04	BMP4,GDNF,PDX1,SIX1	ENSG00000005073,ENSG00000107831,ENSG00000113578,ENSG00000123388,ENSG00000128713,ENSG00000138685,ENSG00000160867,ENSG00000164056,ENSG00000166225,ENSG00000186895	3.63394	1.14411e-05	0.000159956
GO:0021511	spinal cord patterning	14	14	4	237	1.66	10	22433	0.04	DBX1,NKX6-1,NKX6-2,PAX6	ENSG00000074047,ENSG00000078246,ENSG00000090539,ENSG00000106038,ENSG00000106571,ENSG00000112210,ENSG00000128602,ENSG00000135414,ENSG00000164690,ENSG00000189056	3.63394	1.14411e-05	0.000159956
GO:0043524	negative regulation of neuron apoptotic process	50	53	6	235	2.49	44	22399	0.2	BDNF,GDNF,GRIK2,NKX3-2,PDX1,SNCB	ENSG00000001084,ENSG00000023909,ENSG00000064393,ENSG00000065361,ENSG00000067560,ENSG00000067900,ENSG00000078900,ENSG00000080815,ENSG00000087088,ENSG00000089685,ENSG00000101126,ENSG00000101152,ENSG00000104725,ENSG00000105220,ENSG00000107831,ENSG00000109501,ENSG00000112096,ENSG00000119699,ENSG00000128271,ENSG00000131238,ENSG00000133703,ENSG00000134259,ENSG00000135744,ENSG00000140479,ENSG00000141837…	2.56476	1.45229e-05	0.000201758
GO:0042981	regulation of apoptotic process	797	840	23	218	9.54	774	21669	3.45	AATF,ALDH1A3,BDNF,BMP7,DCC,EN1,FOXD1,FOXL2,GCM2,GDNF,GRIK2,MSX2,NKX2-6,NKX3-2,NOL3,NR2E1,PDX1,POU4F1,SNCB,SOX17,TBX3,TBX5,TRADD	ENSG00000001084,ENSG00000002330,ENSG00000003400,ENSG00000003402,ENSG00000003756,ENSG00000004139,ENSG00000004468,ENSG00000005194,ENSG00000005381,ENSG00000006432,ENSG00000008735,ENSG00000009709,ENSG00000010671,ENSG00000011052,ENSG00000011332,ENSG00000012048,ENSG00000012061,ENSG00000015475,ENSG00000019582,ENSG00000019991,ENSG00000020426,ENSG00000020633,ENSG00000022556,ENSG00000023287,ENSG00000023445…	1.08307	1.51544e-05	0.000209207
GO:0002064	epithelial cell development	15	14	4	237	1.66	11	22432	0.05	FOXA1,ONECUT1,ONECUT2,PDX1	ENSG00000073282,ENSG00000075891,ENSG00000082175,ENSG00000086062,ENSG00000115112,ENSG00000125931,ENSG00000138771,ENSG00000158669,ENSG00000159184,ENSG00000180509,ENSG00000205250	3.53858	1.54715e-05	0.000210931
GO:0051145	smooth muscle cell differentiation	15	16	4	237	1.66	11	22432	0.05	BMP4,PDX1,PRDM6,TBX18	ENSG00000103241,ENSG00000112658,ENSG00000115170,ENSG00000124882,ENSG00000135744,ENSG00000141052,ENSG00000148516,ENSG00000162552,ENSG00000184481,ENSG00000185652,ENSG00000186260	3.53858	1.54715e-05	0.000210931
GO:0043067	regulation of programmed cell death	804	849	23	218	9.54	781	21662	3.48	AATF,ALDH1A3,BDNF,BMP7,DCC,EN1,FOXD1,FOXL2,GCM2,GDNF,GRIK2,MSX2,NKX2-6,NKX3-2,NOL3,NR2E1,PDX1,POU4F1,SNCB,SOX17,TBX3,TBX5,TRADD	ENSG00000001084,ENSG00000002330,ENSG00000003400,ENSG00000003402,ENSG00000003756,ENSG00000004139,ENSG00000004468,ENSG00000005194,ENSG00000005381,ENSG00000006118,ENSG00000006432,ENSG00000008735,ENSG00000009709,ENSG00000010671,ENSG00000011052,ENSG00000011332,ENSG00000012048,ENSG00000012061,ENSG00000015475,ENSG00000019582,ENSG00000019991,ENSG00000020426,ENSG00000020633,ENSG00000022556,ENSG00000023287…	1.07374	1.73989e-05	0.000235745
GO:0060021	palate development	31	34	5	236	2.07	26	22417	0.12	PDX1,PRRX1,SATB2,TBX1,VAX1	ENSG00000052850,ENSG00000069702,ENSG00000075711,ENSG00000106511,ENSG00000106799,ENSG00000107679,ENSG00000107779,ENSG00000114739,ENSG00000119699,ENSG00000134853,ENSG00000138795,ENSG00000139219,ENSG00000141646,ENSG00000144655,ENSG00000163348,ENSG00000166224,ENSG00000171316,ENSG00000175387,ENSG00000178919,ENSG00000179981,ENSG00000180318,ENSG00000180447,ENSG00000183337,ENSG00000198363,ENSG00000204248…	2.90508	1.76071e-05	0.000237102
GO:0008406	gonad development	106	112	8	233	3.32	98	22345	0.44	BMP4,DMRT2,FOXL2,LHX8,NKX2-1,PDX1,SOX17,ZFP42	ENSG00000008394,ENSG00000012061,ENSG00000049319,ENSG00000054598,ENSG00000054796,ENSG00000057468,ENSG00000060138,ENSG00000072506,ENSG00000082175,ENSG00000087088,ENSG00000096717,ENSG00000099219,ENSG00000100206,ENSG00000100290,ENSG00000102230,ENSG00000102384,ENSG00000102678,ENSG00000104826,ENSG00000104899,ENSG00000105173,ENSG00000106003,ENSG00000106013,ENSG00000110092,ENSG00000112715,ENSG00000113161…	2.05779	1.7798e-05	0.000238211
GO:0032330	regulation of chondrocyte differentiation	16	16	4	237	1.66	12	22431	0.05	BMP4,PDX1,SHOX2,THRB	ENSG00000005073,ENSG00000074047,ENSG00000087494,ENSG00000106571,ENSG00000124813,ENSG00000125398,ENSG00000125965,ENSG00000128713,ENSG00000143816,ENSG00000163501,ENSG00000168036,ENSG00000178573	3.45153	2.04568e-05	0.000272137
GO:0001525	angiogenesis	178	189	10	231	4.15	168	22275	0.75	BMP4,GATA4,GBX2,HAND1,HAND2,PDX1,SOX17,TBX1,TBX20,TBX4	ENSG00000004399,ENSG00000006327,ENSG00000006638,ENSG00000007952,ENSG00000010327,ENSG00000025708,ENSG00000027869,ENSG00000032444,ENSG00000049247,ENSG00000064012,ENSG00000066056,ENSG00000066468,ENSG00000067182,ENSG00000071246,ENSG00000078401,ENSG00000079385,ENSG00000086062,ENSG00000091583,ENSG00000091879,ENSG00000092969,ENSG00000099250,ENSG00000100292,ENSG00000100345,ENSG00000100644,ENSG00000100697…	1.74742	2.17732e-05	0.000287905
GO:0016202	regulation of striated muscle tissue development	54	56	6	235	2.49	48	22395	0.21	BMP4,GATA4,PDX1,PROX1,TBX3,TBX5	ENSG00000007392,ENSG00000030304,ENSG00000048052,ENSG00000066468,ENSG00000068024,ENSG00000068903,ENSG00000076770,ENSG00000077009,ENSG00000078401,ENSG00000081052,ENSG00000102678,ENSG00000105329,ENSG00000105887,ENSG00000106462,ENSG00000108443,ENSG00000108840,ENSG00000115170,ENSG00000117724,ENSG00000122691,ENSG00000123562,ENSG00000129194,ENSG00000133639,ENSG00000138207,ENSG00000138685,ENSG00000138795…	2.47757	2.27824e-05	0.000299445
GO:0048934	peripheral nervous system neuron differentiation	6	5	3	238	1.24	3	22440	0.01	ONECUT2,PDX1,POU4F1	ENSG00000116957,ENSG00000128709,ENSG00000128710	4.54633	2.31348e-05	0.000302267
GO:0009948	anterior/posterior axis specification	18	18	4	237	1.66	14	22429	0.06	LHX1,PDX1,TBX18,TBX3	ENSG00000061676,ENSG00000108511,ENSG00000121481,ENSG00000140479,ENSG00000147223,ENSG00000147869,ENSG00000152284,ENSG00000156574,ENSG00000164458,ENSG00000166225,ENSG00000168036,ENSG00000198728,ENSG00000203877,ENSG00000241186	3.29729	3.3824e-05	0.000436727
GO:0048701	embryonic cranial skeleton morphogenesis	18	18	4	237	1.66	14	22429	0.06	PDX1,PRRX1,TBX1,TBX15	ENSG00000070614,ENSG00000078246,ENSG00000087460,ENSG00000092969,ENSG00000105996,ENSG00000106799,ENSG00000115844,ENSG00000119699,ENSG00000137203,ENSG00000156574,ENSG00000167157,ENSG00000171310,ENSG00000176692,ENSG00000180447	3.29729	3.3824e-05	0.000436727
GO:0030534	adult behavior	86	90	7	234	2.9	79	22364	0.35	CHAT,CHL1,CHRNB1,GDNF,NKX3-2,PDX1,SOX17	ENSG00000007168,ENSG00000018625,ENSG00000064393,ENSG00000069696,ENSG00000080644,ENSG00000101188,ENSG00000101204,ENSG00000101440,ENSG00000102239,ENSG00000105409,ENSG00000105464,ENSG00000105976,ENSG00000107562,ENSG00000107736,ENSG00000109738,ENSG00000110436,ENSG00000113327,ENSG00000115317,ENSG00000116106,ENSG00000116288,ENSG00000116957,ENSG00000117971,ENSG00000119508,ENSG00000120068,ENSG00000121486…	2.13635	3.68734e-05	0.000473316
GO:0045880	positive regulation of smoothened signaling pathway	7	7	3	238	1.24	4	22439	0.02	PDX1,PRRX1,SHOX2	ENSG00000102678,ENSG00000143816,ENSG00000167157,ENSG00000180447	4.2586	4.01677e-05	0.000509643
GO:0021527	spinal cord association neuron differentiation	7	7	3	238	1.24	4	22439	0.02	ASCL1,LBX1,PAX3	ENSG00000009709,ENSG00000112139,ENSG00000169840,ENSG00000180613	4.2586	4.01677e-05	0.000509643
GO:0001825	blastocyst formation	19	20	4	237	1.66	15	22428	0.07	CDX2,FOXD3,HAND1,PDX1	ENSG00000036257,ENSG00000039068,ENSG00000073536,ENSG00000108753,ENSG00000112658,ENSG00000116688,ENSG00000119715,ENSG00000156574,ENSG00000163508,ENSG00000171223,ENSG00000171476,ENSG00000172845,ENSG00000185591,ENSG00000196839,ENSG00000197905	3.22825	4.24871e-05	0.000529882
GO:0021885	forebrain cell migration	19	18	4	237	1.66	15	22428	0.07	FOXD1,NKX2-1,PDX1,POU3F3	ENSG00000004848,ENSG00000007168,ENSG00000080815,ENSG00000106852,ENSG00000107562,ENSG00000136238,ENSG00000139197,ENSG00000149295,ENSG00000157193,ENSG00000162928,ENSG00000164885,ENSG00000170370,ENSG00000173406,ENSG00000184486,ENSG00000189056	3.22825	4.24871e-05	0.000529882
GO:0048536	spleen development	19	19	4	237	1.66	15	22428	0.07	BARX1,NKX3-2,ONECUT1,PDX1	ENSG00000008083,ENSG00000026103,ENSG00000069399,ENSG00000077150,ENSG00000107807,ENSG00000119919,ENSG00000151694,ENSG00000153094,ENSG00000162769,ENSG00000166947,ENSG00000171791,ENSG00000182389,ENSG00000182742,ENSG00000183072,ENSG00000185630	3.22825	4.24871e-05	0.000529882
GO:0030509	BMP signaling pathway	62	61	6	235	2.49	56	22387	0.25	BMP4,BMP7,LBXCOR1,MSX2,PDX1,SOX17	ENSG00000039319,ENSG00000069702,ENSG00000070404,ENSG00000072401,ENSG00000083842,ENSG00000090539,ENSG00000101665,ENSG00000101938,ENSG00000105701,ENSG00000106031,ENSG00000106991,ENSG00000107779,ENSG00000108854,ENSG00000109332,ENSG00000113658,ENSG00000114374,ENSG00000114739,ENSG00000115170,ENSG00000120693,ENSG00000121989,ENSG00000124486,ENSG00000125845,ENSG00000125968,ENSG00000128791,ENSG00000128802…	2.32306	5.0521e-05	0.000626517
GO:0001702	gastrulation with mouth forming second	20	21	4	237	1.66	16	22427	0.07	GATA4,LHX1,ODZ4,PDX1	ENSG00000070018,ENSG00000090539,ENSG00000109814,ENSG00000114739,ENSG00000115170,ENSG00000116809,ENSG00000121481,ENSG00000121989,ENSG00000141646,ENSG00000144035,ENSG00000156574,ENSG00000162337,ENSG00000162407,ENSG00000166225,ENSG00000168036,ENSG00000198728	3.16367	5.2667e-05	0.000649462
GO:0016064	immunoglobulin mediated immune response	160	161	9	232	3.73	151	22292	0.67	FOXD1,LBXCOR1,PDX1,PHOX2B,POU3F3,SOX1,SOX21,SP8,TBX2	ENSG00000004848,ENSG00000009724,ENSG00000011114,ENSG00000012061,ENSG00000019582,ENSG00000021852,ENSG00000039537,ENSG00000049540,ENSG00000049768,ENSG00000056097,ENSG00000065609,ENSG00000069399,ENSG00000073861,ENSG00000076242,ENSG00000081237,ENSG00000089157,ENSG00000101017,ENSG00000101916,ENSG00000101945,ENSG00000102245,ENSG00000103495,ENSG00000104320,ENSG00000104921,ENSG00000104998,ENSG00000105135…	1.74519	5.56783e-05	0.00068276
GO:0016331	morphogenesis of embryonic epithelium	64	66	6	235	2.49	58	22385	0.26	ALDH1A3,PAX3,PDX1,TBX18,ZIC2,ZIC5	ENSG00000004975,ENSG00000061676,ENSG00000064012,ENSG00000066468,ENSG00000074047,ENSG00000075275,ENSG00000092148,ENSG00000099882,ENSG00000101052,ENSG00000101752,ENSG00000103197,ENSG00000104290,ENSG00000106078,ENSG00000107831,ENSG00000108518,ENSG00000112655,ENSG00000120868,ENSG00000122691,ENSG00000123473,ENSG00000125753,ENSG00000125850,ENSG00000128918,ENSG00000130702,ENSG00000132463,ENSG00000135341…	2.28788	6.05354e-05	0.000738196
GO:0019724	B cell mediated immunity	162	163	9	232	3.73	153	22290	0.68	FOXD1,LBXCOR1,PDX1,PHOX2B,POU3F3,SOX1,SOX21,SP8,TBX2	ENSG00000004848,ENSG00000009724,ENSG00000011114,ENSG00000012061,ENSG00000019582,ENSG00000021852,ENSG00000026103,ENSG00000039537,ENSG00000049540,ENSG00000049768,ENSG00000056097,ENSG00000065609,ENSG00000069399,ENSG00000073861,ENSG00000076242,ENSG00000081237,ENSG00000089157,ENSG00000101017,ENSG00000101082,ENSG00000101916,ENSG00000101945,ENSG00000102245,ENSG00000103495,ENSG00000104320,ENSG00000104921…	1.73194	6.13109e-05	0.000743521
GO:0060037	pharyngeal system development	8	7	3	238	1.24	5	22438	0.02	NKX2-6,PDX1,TBX1	ENSG00000106799,ENSG00000115170,ENSG00000117298,ENSG00000167034,ENSG00000183072	4.03541	6.37636e-05	0.000769017
GO:0043066	negative regulation of apoptotic process	385	403	14	227	5.81	371	22072	1.65	AATF,BDNF,GCM2,GDNF,GRIK2,MSX2,NKX2-6,NKX3-2,NOL3,NR2E1,PDX1,SNCB,SOX17,TBX3	ENSG00000001084,ENSG00000003402,ENSG00000005194,ENSG00000005381,ENSG00000008735,ENSG00000009709,ENSG00000011052,ENSG00000012061,ENSG00000019582,ENSG00000019991,ENSG00000020426,ENSG00000023287,ENSG00000023445,ENSG00000023909,ENSG00000026036,ENSG00000026103,ENSG00000044574,ENSG00000049130,ENSG00000054598,ENSG00000056661,ENSG00000057593,ENSG00000057663,ENSG00000060138,ENSG00000063176,ENSG00000064393…	1.29997	6.98682e-05	0.000834362
GO:0007218	neuropeptide signaling pathway	95	100	7	234	2.9	88	22355	0.39	GALR1,NKX3-2,PDX1,PENK,SORCS3,SOX17,SSTR1	ENSG00000006128,ENSG00000008300,ENSG00000020181,ENSG00000069122,ENSG00000069482,ENSG00000072071,ENSG00000075275,ENSG00000101327,ENSG00000102109,ENSG00000108018,ENSG00000109255,ENSG00000109472,ENSG00000109738,ENSG00000110680,ENSG00000111275,ENSG00000111452,ENSG00000112414,ENSG00000115138,ENSG00000117114,ENSG00000120088,ENSG00000121753,ENSG00000121764,ENSG00000122585,ENSG00000123146,ENSG00000127507…	2.02806	6.9942e-05	0.000834362
GO:0022612	gland morphogenesis	22	22	4	237	1.66	18	22425	0.08	BMP7,BSX,PAX6,PDX1	ENSG00000019991,ENSG00000065361,ENSG00000066468,ENSG00000086062,ENSG00000087088,ENSG00000092969,ENSG00000105329,ENSG00000107831,ENSG00000119699,ENSG00000119919,ENSG00000136244,ENSG00000140279,ENSG00000141736,ENSG00000146648,ENSG00000163435,ENSG00000164690,ENSG00000171791,ENSG00000175325	3.04579	7.81999e-05	0.000927832
GO:0043069	negative regulation of programmed cell death	390	409	14	227	5.81	376	22067	1.68	AATF,BDNF,GCM2,GDNF,GRIK2,MSX2,NKX2-6,NKX3-2,NOL3,NR2E1,PDX1,SNCB,SOX17,TBX3	ENSG00000001084,ENSG00000003402,ENSG00000005194,ENSG00000005381,ENSG00000006118,ENSG00000008735,ENSG00000009709,ENSG00000011052,ENSG00000012061,ENSG00000019582,ENSG00000019991,ENSG00000020426,ENSG00000023287,ENSG00000023445,ENSG00000023909,ENSG00000026036,ENSG00000026103,ENSG00000044574,ENSG00000049130,ENSG00000054598,ENSG00000056661,ENSG00000057593,ENSG00000057663,ENSG00000060138,ENSG00000063176…	1.28636	8.01282e-05	0.000945599
GO:0035265	organ growth	43	47	5	236	2.07	38	22405	0.17	GATA4,LMX1B,PDX1,PROX1,TBX5	ENSG00000004848,ENSG00000007402,ENSG00000054598,ENSG00000060138,ENSG00000066468,ENSG00000069702,ENSG00000092969,ENSG00000102678,ENSG00000104432,ENSG00000114739,ENSG00000120907,ENSG00000122122,ENSG00000135346,ENSG00000135744,ENSG00000136630,ENSG00000138207,ENSG00000138685,ENSG00000142168,ENSG00000143194,ENSG00000146857,ENSG00000151067,ENSG00000153094,ENSG00000154639,ENSG00000160932,ENSG00000162769…	2.52506	8.99159e-05	0.00105543
GO:0031076	embryonic camera-type eye development	9	9	3	238	1.24	6	22437	0.03	ALDH1A3,BMP7,PROX1	ENSG00000078246,ENSG00000148516,ENSG00000166225,ENSG00000172845,ENSG00000180176,ENSG00000185591	3.85305	9.48945e-05	0.00108486
GO:0048557	embryonic digestive tract morphogenesis	9	8	3	238	1.24	6	22437	0.03	GATA4,PDX1,SHOX2	ENSG00000081059,ENSG00000106571,ENSG00000118526,ENSG00000125850,ENSG00000136630,ENSG00000148737	3.85305	9.48945e-05	0.00108486
GO:0021575	hindbrain morphogenesis	23	23	4	237	1.66	19	22424	0.08	LHX1,LHX5,LMX1B,PDX1	ENSG00000069667,ENSG00000074047,ENSG00000105887,ENSG00000111087,ENSG00000114315,ENSG00000128602,ENSG00000135049,ENSG00000141837,ENSG00000154764,ENSG00000164741,ENSG00000164885,ENSG00000165240,ENSG00000171798,ENSG00000173406,ENSG00000173673,ENSG00000177169,ENSG00000180447,ENSG00000180613,ENSG00000198728	2.99168	9.38763e-05	0.00108486
GO:0006817	phosphate ion transport	9	9	3	238	1.24	6	22437	0.03	FOXD1,PDX1,SLC17A7	ENSG00000124568,ENSG00000131183,ENSG00000144136,ENSG00000157765,ENSG00000168575,ENSG00000183048	3.85305	9.48945e-05	0.00108486
GO:0035019	somatic stem cell maintenance	9	9	3	238	1.24	6	22437	0.03	CDX2,PDX1,SOX17	ENSG00000083168,ENSG00000134982,ENSG00000148737,ENSG00000174405,ENSG00000183691,ENSG00000188257	3.85305	9.48945e-05	0.00108486
GO:0046661	male sex differentiation	71	74	6	235	2.49	65	22378	0.29	DMRT2,NKX2-1,PDX1,SOX17,TBX3,ZFP42	ENSG00000004478,ENSG00000008394,ENSG00000012061,ENSG00000049319,ENSG00000060138,ENSG00000065802,ENSG00000072506,ENSG00000087088,ENSG00000100290,ENSG00000102678,ENSG00000104826,ENSG00000104899,ENSG00000106013,ENSG00000106031,ENSG00000107779,ENSG00000107831,ENSG00000110092,ENSG00000113658,ENSG00000115884,ENSG00000116133,ENSG00000120498,ENSG00000120693,ENSG00000121989,ENSG00000123999,ENSG00000124733…	2.17362	0.000108702	0.00123628
GO:0040012	regulation of locomotion	176	188	9	232	3.73	167	22276	0.74	FOXD3,IRS2,NKX3-2,ONECUT1,ONECUT2,PAX6,PDX1,SOX17,TBX5	ENSG00000006128,ENSG00000008294,ENSG00000010322,ENSG00000035403,ENSG00000049247,ENSG00000050820,ENSG00000053747,ENSG00000056345,ENSG00000057593,ENSG00000060656,ENSG00000065320,ENSG00000066056,ENSG00000069702,ENSG00000071246,ENSG00000073060,ENSG00000078401,ENSG00000087077,ENSG00000090339,ENSG00000090539,ENSG00000091136,ENSG00000091583,ENSG00000092969,ENSG00000095015,ENSG00000096968,ENSG00000100030…	1.64376	0.000115828	0.00131053
GO:0007178	transmembrane receptor protein serine/threonine kinase signaling pathway	139	145	8	233	3.32	131	22312	0.58	BMP4,BMP7,LBXCOR1,MSX2,ONECUT1,ONECUT2,PDX1,SOX17	ENSG00000033170,ENSG00000039319,ENSG00000064393,ENSG00000069702,ENSG00000070404,ENSG00000072401,ENSG00000077943,ENSG00000083842,ENSG00000087095,ENSG00000088832,ENSG00000090006,ENSG00000090539,ENSG00000092969,ENSG00000095015,ENSG00000095739,ENSG00000100311,ENSG00000100324,ENSG00000101665,ENSG00000101938,ENSG00000103266,ENSG00000105329,ENSG00000105701,ENSG00000106031,ENSG00000106799,ENSG00000106991…	1.76609	0.000123106	0.00138573
GO:0007215	glutamate receptor signaling pathway	25	25	4	237	1.66	21	22422	0.09	GRIK2,NKX3-2,PDX1,SSTR1	ENSG00000051128,ENSG00000103942,ENSG00000105409,ENSG00000113262,ENSG00000116032,ENSG00000125675,ENSG00000142192,ENSG00000149403,ENSG00000150086,ENSG00000152208,ENSG00000152413,ENSG00000152578,ENSG00000156052,ENSG00000161509,ENSG00000168959,ENSG00000171189,ENSG00000176749,ENSG00000176884,ENSG00000183454,ENSG00000188603,ENSG00000198785	2.89151	0.00013189	0.00147703
GO:0008593	regulation of Notch signaling pathway	10	10	3	238	1.24	7	22436	0.03	ASCL1,PDX1,SOX17	ENSG00000073282,ENSG00000090932,ENSG00000100906,ENSG00000101384,ENSG00000134352,ENSG00000135144,ENSG00000181449	3.69885	0.0001345	0.00149862
GO:0007611	learning or memory	107	116	7	234	2.9	100	22343	0.45	BDNF,GABRA5,LHX8,NEUROD2,NKX3-2,PDX1,SOX17	ENSG00000006128,ENSG00000007168,ENSG00000010810,ENSG00000018625,ENSG00000058335,ENSG00000067606,ENSG00000068366,ENSG00000069696,ENSG00000073756,ENSG00000077943,ENSG00000078053,ENSG00000078668,ENSG00000080815,ENSG00000093010,ENSG00000094914,ENSG00000101180,ENSG00000101405,ENSG00000101846,ENSG00000102468,ENSG00000104327,ENSG00000104774,ENSG00000105220,ENSG00000105409,ENSG00000108443,ENSG00000112164…	1.89969	0.000148207	0.001643
GO:0001701	in utero embryonic development	182	190	9	232	3.73	173	22270	0.77	CDX2,FOXD3,GATA4,HAND1,HAND2,LMX1B,NKX3-2,PDX1,TBX3	ENSG00000003393,ENSG00000004487,ENSG00000005513,ENSG00000008128,ENSG00000011132,ENSG00000013275,ENSG00000030582,ENSG00000033170,ENSG00000034053,ENSG00000036257,ENSG00000039068,ENSG00000039537,ENSG00000054598,ENSG00000056661,ENSG00000060138,ENSG00000061676,ENSG00000066468,ENSG00000069702,ENSG00000071655,ENSG00000073536,ENSG00000076924,ENSG00000078246,ENSG00000078401,ENSG00000079999,ENSG00000084674…	1.60819	0.000149293	0.00164672
GO:0008584	male gonad development	49	52	5	236	2.07	44	22399	0.2	DMRT2,NKX2-1,PDX1,SOX17,ZFP42	ENSG00000008394,ENSG00000012061,ENSG00000049319,ENSG00000060138,ENSG00000072506,ENSG00000087088,ENSG00000100290,ENSG00000102678,ENSG00000104826,ENSG00000106013,ENSG00000110092,ENSG00000115884,ENSG00000120498,ENSG00000121989,ENSG00000123999,ENSG00000124733,ENSG00000125398,ENSG00000129194,ENSG00000129473,ENSG00000131808,ENSG00000133835,ENSG00000136931,ENSG00000137090,ENSG00000138039,ENSG00000138207…	2.37819	0.000169132	0.00185622
GO:0016055	Wnt signaling pathway	149	156	8	233	3.32	141	22302	0.63	BARX1,GSC,NKX3-2,PDX1,SFRP2,SOX17,WNT10A,WNT6	ENSG00000002745,ENSG00000004975,ENSG00000012822,ENSG00000015133,ENSG00000019995,ENSG00000050165,ENSG00000060656,ENSG00000061492,ENSG00000070018,ENSG00000070770,ENSG00000072803,ENSG00000075290,ENSG00000081059,ENSG00000082701,ENSG00000085741,ENSG00000087095,ENSG00000093167,ENSG00000100211,ENSG00000100281,ENSG00000100614,ENSG00000100888,ENSG00000101266,ENSG00000101282,ENSG00000102312,ENSG00000102678…	1.69207	0.00019878	0.00217076
GO:0001952	regulation of cell-matrix adhesion	28	27	4	237	1.66	24	22419	0.11	MYF5,ONECUT1,ONECUT2,PDX1	ENSG00000047648,ENSG00000051382,ENSG00000067606,ENSG00000103197,ENSG00000105810,ENSG00000113916,ENSG00000135218,ENSG00000137801,ENSG00000139567,ENSG00000140945,ENSG00000145675,ENSG00000145715,ENSG00000147889,ENSG00000157227,ENSG00000165699,ENSG00000166333,ENSG00000166949,ENSG00000171791,ENSG00000171862,ENSG00000184371,ENSG00000186575,ENSG00000196712,ENSG00000204580,ENSG00000241186	2.75784	0.000208202	0.0022624
GO:0002526	acute inflammatory response	194	198	9	232	3.73	185	22258	0.82	FOXD1,LBXCOR1,PDX1,PHOX2B,POU3F3,SOX1,SOX21,SP8,TBX2	ENSG00000000971,ENSG00000003989,ENSG00000004848,ENSG00000006128,ENSG00000009724,ENSG00000011114,ENSG00000021852,ENSG00000039537,ENSG00000044524,ENSG00000049540,ENSG00000050628,ENSG00000055955,ENSG00000056097,ENSG00000065609,ENSG00000072274,ENSG00000086062,ENSG00000089157,ENSG00000091513,ENSG00000099985,ENSG00000101945,ENSG00000103197,ENSG00000103495,ENSG00000105135,ENSG00000106031,ENSG00000106785…	1.54059	0.000240697	0.00257389
GO:0035051	cardiocyte differentiation	29	28	4	237	1.66	25	22418	0.11	NKX2-6,PDX1,PROX1,TBX5	ENSG00000057663,ENSG00000077092,ENSG00000092969,ENSG00000100211,ENSG00000110693,ENSG00000111245,ENSG00000117054,ENSG00000124006,ENSG00000125845,ENSG00000131759,ENSG00000133026,ENSG00000141052,ENSG00000141448,ENSG00000145194,ENSG00000150093,ENSG00000155657,ENSG00000157168,ENSG00000159251,ENSG00000163217,ENSG00000165699,ENSG00000168334,ENSG00000183072,ENSG00000186350,ENSG00000204231,ENSG00000241186	2.71698	0.000239511	0.00257389
GO:0021846	cell proliferation in forebrain	12	11	3	238	1.24	9	22434	0.04	FOXD1,PDX1,POU3F3	ENSG00000004848,ENSG00000013810,ENSG00000107831,ENSG00000138162,ENSG00000147526,ENSG00000164434,ENSG00000168944,ENSG00000170370,ENSG00000184486	3.44745	0.000242731	0.00257389
GO:0007498	mesoderm development	82	82	6	235	2.49	76	22367	0.34	BMP4,BMP7,HAND1,PDX1,TBX1,TBX3	ENSG00000007264,ENSG00000010671,ENSG00000019549,ENSG00000054598,ENSG00000061676,ENSG00000064655,ENSG00000066056,ENSG00000066468,ENSG00000069248,ENSG00000072062,ENSG00000073282,ENSG00000090539,ENSG00000090932,ENSG00000096968,ENSG00000102010,ENSG00000103241,ENSG00000104899,ENSG00000106484,ENSG00000106689,ENSG00000107779,ENSG00000108379,ENSG00000108946,ENSG00000112715,ENSG00000113575,ENSG00000114739…	2.01678	0.000241194	0.00257389
GO:0043586	tongue development	12	11	3	238	1.24	9	22434	0.04	BMP4,NKX2-6,PDX1	ENSG00000065361,ENSG00000123364,ENSG00000141736,ENSG00000146648,ENSG00000164690,ENSG00000171298,ENSG00000171401,ENSG00000181449,ENSG00000183072	3.44745	0.000242731	0.00257389
GO:0002443	leukocyte mediated immunity	238	242	10	231	4.15	228	22215	1.02	FOXD1,LBXCOR1,NKX3-2,PDX1,PHOX2B,POU3F3,SOX1,SOX21,SP8,TBX2	ENSG00000004848,ENSG00000005483,ENSG00000009724,ENSG00000011114,ENSG00000012061,ENSG00000019582,ENSG00000021852,ENSG00000026103,ENSG00000026751,ENSG00000039537,ENSG00000049540,ENSG00000049768,ENSG00000056097,ENSG00000065609,ENSG00000069399,ENSG00000069974,ENSG00000073008,ENSG00000073861,ENSG00000075711,ENSG00000076242,ENSG00000081237,ENSG00000086730,ENSG00000089041,ENSG00000089157,ENSG00000089692…	1.43934	0.000244355	0.00257865
GO:0048747	muscle fiber development	84	89	6	235	2.49	78	22365	0.35	BMP4,CHAT,CHRNB1,PDX1,SIX1,TBX3	ENSG00000003393,ENSG00000006652,ENSG00000007402,ENSG00000030304,ENSG00000041982,ENSG00000043039,ENSG00000049883,ENSG00000064309,ENSG00000069011,ENSG00000076770,ENSG00000077009,ENSG00000078618,ENSG00000081052,ENSG00000081248,ENSG00000089250,ENSG00000100097,ENSG00000100345,ENSG00000101384,ENSG00000101400,ENSG00000105204,ENSG00000105971,ENSG00000107404,ENSG00000111241,ENSG00000122194,ENSG00000129152…	1.99072	0.000275097	0.00287542
GO:0046620	regulation of organ growth	30	34	4	237	1.66	26	22417	0.12	GATA4,PDX1,PROX1,TBX5	ENSG00000004848,ENSG00000007402,ENSG00000054598,ENSG00000060138,ENSG00000066468,ENSG00000102678,ENSG00000104432,ENSG00000122122,ENSG00000135346,ENSG00000135744,ENSG00000136630,ENSG00000138207,ENSG00000138685,ENSG00000142168,ENSG00000143194,ENSG00000146857,ENSG00000151067,ENSG00000153094,ENSG00000154639,ENSG00000162769,ENSG00000163217,ENSG00000169398,ENSG00000170312,ENSG00000175097,ENSG00000176692…	2.67771	0.000274068	0.00287542
GO:0008344	adult locomotory behavior	55	58	5	236	2.07	50	22393	0.22	CHAT,CHL1,GDNF,NKX3-2,PDX1	ENSG00000007168,ENSG00000018625,ENSG00000064393,ENSG00000069696,ENSG00000101188,ENSG00000105409,ENSG00000105464,ENSG00000107562,ENSG00000107736,ENSG00000109738,ENSG00000115317,ENSG00000116106,ENSG00000116288,ENSG00000116957,ENSG00000120068,ENSG00000121486,ENSG00000124788,ENSG00000128709,ENSG00000128710,ENSG00000131238,ENSG00000134259,ENSG00000141837,ENSG00000142192,ENSG00000144285,ENSG00000145888…	2.25009	0.000293	0.00304803
GO:0021533	cell differentiation in hindbrain	13	13	3	238	1.24	10	22433	0.04	LHX1,LHX5,PHOX2B	ENSG00000069667,ENSG00000105887,ENSG00000125798,ENSG00000135049,ENSG00000141837,ENSG00000154764,ENSG00000165240,ENSG00000171798,ENSG00000177169,ENSG00000198728	3.34204	0.000313079	0.00324155
GO:0002062	chondrocyte differentiation	32	32	4	237	1.66	28	22415	0.12	BMP4,PDX1,SHOX2,THRB	ENSG00000005073,ENSG00000060718,ENSG00000074047,ENSG00000087494,ENSG00000102678,ENSG00000106571,ENSG00000112062,ENSG00000112280,ENSG00000116604,ENSG00000124813,ENSG00000125363,ENSG00000125398,ENSG00000125965,ENSG00000128713,ENSG00000139219,ENSG00000142798,ENSG00000143816,ENSG00000154229,ENSG00000156427,ENSG00000157766,ENSG00000160801,ENSG00000163501,ENSG00000168036,ENSG00000170891,ENSG00000171310…	2.60352	0.000353687	0.00361089
GO:0048066	developmental pigmentation	32	32	4	237	1.66	28	22415	0.12	PAX3,PDX1,SOX17,ZIC2	ENSG00000049130,ENSG00000065000,ENSG00000069974,ENSG00000077498,ENSG00000087088,ENSG00000088256,ENSG00000100099,ENSG00000100146,ENSG00000101850,ENSG00000104044,ENSG00000104164,ENSG00000107165,ENSG00000112096,ENSG00000115648,ENSG00000118242,ENSG00000124205,ENSG00000125931,ENSG00000136160,ENSG00000139719,ENSG00000153094,ENSG00000156052,ENSG00000164175,ENSG00000166189,ENSG00000171791,ENSG00000173157…	2.60352	0.000353687	0.00361089
GO:0048863	stem cell differentiation	32	32	4	237	1.66	28	22415	0.12	ASCL1,CDX2,PDX1,SOX17	ENSG00000005339,ENSG00000075388,ENSG00000079246,ENSG00000080345,ENSG00000083168,ENSG00000100146,ENSG00000100697,ENSG00000100721,ENSG00000104884,ENSG00000106536,ENSG00000107779,ENSG00000117724,ENSG00000119715,ENSG00000128342,ENSG00000134250,ENSG00000134982,ENSG00000136826,ENSG00000148737,ENSG00000152284,ENSG00000153944,ENSG00000156574,ENSG00000159640,ENSG00000174405,ENSG00000181449,ENSG00000183691…	2.60352	0.000353687	0.00361089
GO:0007612	learning	58	63	5	236	2.07	53	22390	0.24	GABRA5,NEUROD2,NKX3-2,PDX1,SOX17	ENSG00000006128,ENSG00000010810,ENSG00000018625,ENSG00000069696,ENSG00000078053,ENSG00000078668,ENSG00000093010,ENSG00000094914,ENSG00000101180,ENSG00000105409,ENSG00000113161,ENSG00000114200,ENSG00000115353,ENSG00000115526,ENSG00000120088,ENSG00000123360,ENSG00000123454,ENSG00000124788,ENSG00000126524,ENSG00000131238,ENSG00000132535,ENSG00000133216,ENSG00000133703,ENSG00000142192,ENSG00000149295…	2.19168	0.00037609	0.00382184
GO:0048844	artery morphogenesis	14	14	3	238	1.24	11	22432	0.05	PROX1,PRRX1,TBX1	ENSG00000054598,ENSG00000084674,ENSG00000101665,ENSG00000106799,ENSG00000106991,ENSG00000108175,ENSG00000130203,ENSG00000132855,ENSG00000167157,ENSG00000176692,ENSG00000196712	3.24669	0.000395343	0.00398064
GO:0030878	thyroid gland development	14	14	3	238	1.24	11	22432	0.05	NKX2-1,SIX1,TBX1	ENSG00000092969,ENSG00000105997,ENSG00000106004,ENSG00000120093,ENSG00000125618,ENSG00000128652,ENSG00000135346,ENSG00000140279,ENSG00000152804,ENSG00000178919,ENSG00000183072	3.24669	0.000395343	0.00398064
GO:0010942	positive regulation of cell death	405	425	13	228	5.39	392	22051	1.75	ALDH1A3,BMP4,BMP7,DCC,EN1,FOXL2,GRIK2,MSX2,NKX3-2,PDX1,POU4F1,TBX5,TRADD	ENSG00000002330,ENSG00000003400,ENSG00000003402,ENSG00000003756,ENSG00000004468,ENSG00000006432,ENSG00000010671,ENSG00000011332,ENSG00000012048,ENSG00000015475,ENSG00000020633,ENSG00000026103,ENSG00000026508,ENSG00000026751,ENSG00000029363,ENSG00000030110,ENSG00000035664,ENSG00000035681,ENSG00000036257,ENSG00000039537,ENSG00000042286,ENSG00000048392,ENSG00000049249,ENSG00000050748,ENSG00000055130…	1.16546	0.000422955	0.00423921
GO:0008585	female gonad development	61	64	5	236	2.07	56	22387	0.25	BMP4,FOXL2,LHX8,PDX1,ZFP42	ENSG00000054598,ENSG00000054796,ENSG00000057468,ENSG00000082175,ENSG00000087088,ENSG00000096717,ENSG00000099219,ENSG00000100206,ENSG00000102230,ENSG00000102384,ENSG00000105173,ENSG00000106003,ENSG00000112715,ENSG00000113361,ENSG00000115211,ENSG00000116678,ENSG00000116711,ENSG00000118689,ENSG00000118971,ENSG00000119718,ENSG00000122641,ENSG00000123999,ENSG00000124882,ENSG00000126561,ENSG00000127129…	2.13649	0.000475852	0.00472622
GO:0030879	mammary gland development	61	62	5	236	2.07	56	22387	0.25	BSX,IRS2,PDX1,TBX2,TBX3	ENSG00000065320,ENSG00000065361,ENSG00000074047,ENSG00000077063,ENSG00000078399,ENSG00000082175,ENSG00000086062,ENSG00000087088,ENSG00000087494,ENSG00000104154,ENSG00000105329,ENSG00000105552,ENSG00000105698,ENSG00000105976,ENSG00000105989,ENSG00000106128,ENSG00000106571,ENSG00000107954,ENSG00000113494,ENSG00000118260,ENSG00000119699,ENSG00000123191,ENSG00000126561,ENSG00000128709,ENSG00000129596…	2.13649	0.000475852	0.00472622
GO:0051260	protein homooligomerization	130	133	7	234	2.9	123	22320	0.55	FOXB2,HSF4,LTK,NKX6-1,PDX1,POU4F1,SOX1	ENSG00000008294,ENSG00000013364,ENSG00000015133,ENSG00000021574,ENSG00000026103,ENSG00000039068,ENSG00000047932,ENSG00000049618,ENSG00000051180,ENSG00000067057,ENSG00000067715,ENSG00000072201,ENSG00000072506,ENSG00000073282,ENSG00000077044,ENSG00000077522,ENSG00000085978,ENSG00000086289,ENSG00000087088,ENSG00000096433,ENSG00000103197,ENSG00000104325,ENSG00000105220,ENSG00000105723,ENSG00000106688…	1.69164	0.000488724	0.00483221
GO:0007169	transmembrane receptor protein tyrosine kinase signaling pathway	260	276	10	231	4.15	250	22193	1.11	CD3EAP,EPHA5,GRB7,GRIK2,IRS2,LTK,NKX3-2,OTX2,PDX1,SOX17	ENSG00000008735,ENSG00000010610,ENSG00000019991,ENSG00000025434,ENSG00000027644,ENSG00000030304,ENSG00000035720,ENSG00000037280,ENSG00000043462,ENSG00000044524,ENSG00000047936,ENSG00000050820,ENSG00000054598,ENSG00000057593,ENSG00000064300,ENSG00000065361,ENSG00000066468,ENSG00000067606,ENSG00000068078,ENSG00000070388,ENSG00000070614,ENSG00000070886,ENSG00000071051,ENSG00000075388,ENSG00000077044…	1.34624	0.000491301	0.0048359
GO:0002250	adaptive immune response	214	216	9	232	3.73	205	22238	0.91	FOXD1,LBXCOR1,PDX1,PHOX2B,POU3F3,SOX1,SOX21,SP8,TBX2	ENSG00000004848,ENSG00000009724,ENSG00000011114,ENSG00000012061,ENSG00000019582,ENSG00000021852,ENSG00000026103,ENSG00000039537,ENSG00000049540,ENSG00000049768,ENSG00000056097,ENSG00000065609,ENSG00000069399,ENSG00000069974,ENSG00000073008,ENSG00000073861,ENSG00000075711,ENSG00000076242,ENSG00000077150,ENSG00000077238,ENSG00000081237,ENSG00000089041,ENSG00000089157,ENSG00000090339,ENSG00000092929…	1.43704	0.000493707	0.00483789
GO:0050885	neuromuscular process controlling balance	35	36	4	237	1.66	31	22412	0.14	HMX3,NKX6-2,PDX1,POU4F1	ENSG00000006611,ENSG00000007168,ENSG00000049860,ENSG00000079215,ENSG00000084234,ENSG00000091010,ENSG00000104320,ENSG00000104725,ENSG00000107736,ENSG00000112782,ENSG00000119508,ENSG00000133026,ENSG00000137474,ENSG00000141837,ENSG00000142192,ENSG00000150275,ENSG00000151615,ENSG00000156113,ENSG00000161509,ENSG00000166340,ENSG00000169750,ENSG00000171298,ENSG00000174498,ENSG00000179772,ENSG00000181449…	2.5016	0.000502301	0.00487855
GO:0035148	tube formation	35	35	4	237	1.66	31	22412	0.14	PAX3,PDX1,ZIC2,ZIC5	ENSG00000004975,ENSG00000061676,ENSG00000075275,ENSG00000092148,ENSG00000103197,ENSG00000104290,ENSG00000106078,ENSG00000108518,ENSG00000112655,ENSG00000120868,ENSG00000122691,ENSG00000123473,ENSG00000125753,ENSG00000137203,ENSG00000138771,ENSG00000140463,ENSG00000142867,ENSG00000143013,ENSG00000153094,ENSG00000154380,ENSG00000160007,ENSG00000162738,ENSG00000164458,ENSG00000164741,ENSG00000164930…	2.5016	0.000502301	0.00487855
GO:0050953	sensory perception of light stimulus	215	230	9	232	3.73	206	22237	0.92	CYP1B1,EYA4,NR2E1,PAX6,PDX1,RAX,SIX6,SOX17,VAX2	ENSG00000000003,ENSG00000006611,ENSG00000007062,ENSG00000013588,ENSG00000031544,ENSG00000042317,ENSG00000042781,ENSG00000047579,ENSG00000048545,ENSG00000054277,ENSG00000060718,ENSG00000062038,ENSG00000065154,ENSG00000070729,ENSG00000071909,ENSG00000074621,ENSG00000075891,ENSG00000077498,ENSG00000079841,ENSG00000080511,ENSG00000091010,ENSG00000091262,ENSG00000091622,ENSG00000092200,ENSG00000095397…	1.43212	0.000510601	0.00491565
GO:0007601	visual perception	215	230	9	232	3.73	206	22237	0.92	CYP1B1,EYA4,NR2E1,PAX6,PDX1,RAX,SIX6,SOX17,VAX2	ENSG00000000003,ENSG00000006611,ENSG00000007062,ENSG00000013588,ENSG00000031544,ENSG00000042317,ENSG00000042781,ENSG00000047579,ENSG00000048545,ENSG00000054277,ENSG00000060718,ENSG00000062038,ENSG00000065154,ENSG00000070729,ENSG00000071909,ENSG00000074621,ENSG00000075891,ENSG00000077498,ENSG00000079841,ENSG00000080511,ENSG00000091010,ENSG00000091262,ENSG00000091622,ENSG00000092200,ENSG00000095397…	1.43212	0.000510601	0.00491565
GO:0048167	regulation of synaptic plasticity	62	65	5	236	2.07	57	22386	0.25	BDNF,GRIK2,NKX3-2,PDX1,SOX17	ENSG00000004468,ENSG00000020129,ENSG00000058335,ENSG00000061337,ENSG00000070808,ENSG00000073756,ENSG00000080815,ENSG00000082701,ENSG00000101306,ENSG00000103769,ENSG00000104327,ENSG00000109991,ENSG00000113758,ENSG00000120088,ENSG00000120738,ENSG00000122877,ENSG00000123159,ENSG00000128245,ENSG00000128271,ENSG00000128564,ENSG00000130203,ENSG00000131711,ENSG00000132535,ENSG00000132692,ENSG00000133216…	2.11875	0.000513162	0.00491873
GO:0021904	dorsal/ventral neural tube patterning	16	16	3	238	1.24	13	22430	0.06	BMP4,GSC,PDX1	ENSG00000009709,ENSG00000074047,ENSG00000078246,ENSG00000080815,ENSG00000105701,ENSG00000125798,ENSG00000128602,ENSG00000130675,ENSG00000131437,ENSG00000143801,ENSG00000164690,ENSG00000180447,ENSG00000185920	3.07955	0.000598739	0.00571406
GO:0008285	negative regulation of cell proliferation	368	384	12	229	4.98	356	22087	1.59	BDNF,BMP4,BMP7,LBX1,MSX2,PAX6,PDX1,PROX1,SOX17,SSTR1,TBX5,VAX1	ENSG00000003756,ENSG00000005020,ENSG00000008083,ENSG00000008226,ENSG00000009694,ENSG00000010278,ENSG00000011052,ENSG00000020633,ENSG00000027847,ENSG00000031544,ENSG00000035862,ENSG00000041515,ENSG00000049249,ENSG00000049768,ENSG00000055130,ENSG00000055332,ENSG00000060656,ENSG00000064205,ENSG00000064835,ENSG00000066468,ENSG00000067113,ENSG00000068024,ENSG00000069482,ENSG00000069702,ENSG00000070444…	1.179	0.000610008	0.00579639
GO:0008037	cell recognition	66	68	5	236	2.07	61	22382	0.27	BDNF,FEZF2,FOXG1,NKX3-2,PDX1	ENSG00000008300,ENSG00000038427,ENSG00000042813,ENSG00000064199,ENSG00000070495,ENSG00000073060,ENSG00000075213,ENSG00000075711,ENSG00000086062,ENSG00000090659,ENSG00000090920,ENSG00000091129,ENSG00000099250,ENSG00000100299,ENSG00000100312,ENSG00000103310,ENSG00000104938,ENSG00000106304,ENSG00000106714,ENSG00000109927,ENSG00000110448,ENSG00000113555,ENSG00000115257,ENSG00000121083,ENSG00000130270…	2.05074	0.000684766	0.00647871
GO:0006637	acyl-CoA metabolic process	17	17	3	238	1.24	14	22429	0.06	NKX3-2,PDX1,SOX17	ENSG00000101076,ENSG00000101473,ENSG00000103150,ENSG00000119673,ENSG00000123130,ENSG00000136881,ENSG00000149124,ENSG00000151093,ENSG00000158669,ENSG00000164398,ENSG00000172497,ENSG00000177465,ENSG00000184227,ENSG00000215009	3.00539	0.000721356	0.00676657
GO:0001963	synaptic transmission	17	17	3	238	1.24	14	22429	0.06	GDNF,NKX3-2,PDX1	ENSG00000069696,ENSG00000073756,ENSG00000116288,ENSG00000117013,ENSG00000128271,ENSG00000149295,ENSG00000151577,ENSG00000158828,ENSG00000160716,ENSG00000164885,ENSG00000169676,ENSG00000180176,ENSG00000183395,ENSG00000185345	3.00539	0.000721356	0.00676657
GO:0043523	regulation of neuron apoptotic process	101	109	6	235	2.49	95	22348	0.42	BDNF,GDNF,GRIK2,NKX3-2,PDX1,SNCB	ENSG00000001084,ENSG00000023909,ENSG00000064393,ENSG00000065361,ENSG00000065559,ENSG00000067560,ENSG00000067900,ENSG00000078900,ENSG00000080815,ENSG00000087088,ENSG00000089685,ENSG00000091831,ENSG00000092969,ENSG00000096968,ENSG00000101126,ENSG00000101152,ENSG00000103222,ENSG00000104725,ENSG00000105220,ENSG00000107831,ENSG00000109501,ENSG00000112096,ENSG00000112964,ENSG00000115041,ENSG00000116133…	1.79279	0.000738583	0.00689868
GO:0050890	cognition	910	955	21	220	8.71	889	21554	3.96	BDNF,CHL1,CYP1B1,EYA4,FOXD3,GABRA5,LHX8,NEUROD2,NKX3-2,NR2E1,PAX3,PAX6,PDX1,PENK,POU4F1,RAX,SIX6,SOX17,TBX1,THRB,VAX2	ENSG00000000003,ENSG00000006128,ENSG00000006611,ENSG00000007062,ENSG00000007168,ENSG00000010810,ENSG00000013588,ENSG00000018625,ENSG00000031544,ENSG00000039987,ENSG00000040531,ENSG00000042317,ENSG00000042781,ENSG00000047579,ENSG00000048545,ENSG00000049860,ENSG00000053918,ENSG00000054277,ENSG00000055732,ENSG00000058335,ENSG00000060718,ENSG00000062038,ENSG00000064651,ENSG00000065154,ENSG00000067606…	0.839114	0.000752884	0.00700246
GO:0007368	determination of left/right symmetry	39	42	4	237	1.66	35	22408	0.16	EN1,NKX3-2,PDX1,TBX1	ENSG00000080298,ENSG00000101052,ENSG00000101350,ENSG00000103241,ENSG00000103494,ENSG00000105877,ENSG00000107831,ENSG00000113966,ENSG00000114739,ENSG00000115170,ENSG00000118762,ENSG00000120697,ENSG00000121989,ENSG00000123473,ENSG00000125863,ENSG00000128602,ENSG00000131437,ENSG00000134250,ENSG00000136698,ENSG00000138002,ENSG00000138036,ENSG00000140479,ENSG00000140718,ENSG00000148400,ENSG00000154309…	2.38006	0.000763268	0.00700993
GO:0015844	monoamine transport	39	39	4	237	1.66	35	22408	0.16	GDNF,NKX3-2,PDX1,SOX17	ENSG00000010322,ENSG00000036565,ENSG00000095303,ENSG00000100151,ENSG00000101180,ENSG00000101204,ENSG00000101405,ENSG00000102468,ENSG00000103316,ENSG00000103546,ENSG00000106633,ENSG00000107562,ENSG00000108405,ENSG00000108576,ENSG00000116288,ENSG00000121933,ENSG00000128271,ENSG00000135312,ENSG00000135744,ENSG00000142319,ENSG00000146477,ENSG00000147434,ENSG00000149295,ENSG00000151577,ENSG00000158828…	2.38006	0.000763268	0.00700993
GO:0007422	peripheral nervous system development	39	40	4	237	1.66	35	22408	0.16	GDNF,ONECUT2,PDX1,POU4F1	ENSG00000005513,ENSG00000065361,ENSG00000072210,ENSG00000099985,ENSG00000100146,ENSG00000108684,ENSG00000109099,ENSG00000116957,ENSG00000117407,ENSG00000121753,ENSG00000122859,ENSG00000122877,ENSG00000128709,ENSG00000128710,ENSG00000134202,ENSG00000134259,ENSG00000135744,ENSG00000136160,ENSG00000138386,ENSG00000141736,ENSG00000142168,ENSG00000146013,ENSG00000157168,ENSG00000163536,ENSG00000164885…	2.38006	0.000763268	0.00700993
GO:0007187	G-protein coupled receptor signaling pathway	102	108	6	235	2.49	96	22347	0.43	GALR1,MTNR1A,NKX3-2,PDX1,SOX17,SSTR1	ENSG00000004948,ENSG00000007171,ENSG00000010310,ENSG00000043591,ENSG00000050628,ENSG00000065325,ENSG00000069696,ENSG00000082556,ENSG00000087460,ENSG00000087494,ENSG00000090104,ENSG00000101180,ENSG00000106113,ENSG00000106128,ENSG00000108691,ENSG00000110680,ENSG00000112038,ENSG00000113262,ENSG00000113389,ENSG00000113749,ENSG00000114353,ENSG00000114812,ENSG00000115263,ENSG00000118432,ENSG00000118702…	1.78227	0.000777884	0.00711439
GO:0009855	determination of bilateral symmetry	40	43	4	237	1.66	36	22407	0.16	EN1,NKX3-2,PDX1,TBX1	ENSG00000080298,ENSG00000101052,ENSG00000101350,ENSG00000103241,ENSG00000103494,ENSG00000105877,ENSG00000107831,ENSG00000113966,ENSG00000114739,ENSG00000115170,ENSG00000118762,ENSG00000120697,ENSG00000121989,ENSG00000123473,ENSG00000125863,ENSG00000128602,ENSG00000128918,ENSG00000131437,ENSG00000134250,ENSG00000136698,ENSG00000138002,ENSG00000138036,ENSG00000140479,ENSG00000140718,ENSG00000148400…	2.35184	0.000841067	0.00762869
GO:0009966	regulation of signal transduction	854	912	20	221	8.3	834	21609	3.72	ASCL1,BARX1,BMP4,BMP7,EN1,FOXA1,GRIK2,GSC,LBXCOR1,NKX3-2,ONECUT1,ONECUT2,OTX2,PDX1,PRRX1,RGL2,SHOX2,SOX17,TRADD,ZIC1	ENSG00000000003,ENSG00000003137,ENSG00000003393,ENSG00000003402,ENSG00000006432,ENSG00000006607,ENSG00000007168,ENSG00000008256,ENSG00000008294,ENSG00000008323,ENSG00000008735,ENSG00000010610,ENSG00000011454,ENSG00000011485,ENSG00000012983,ENSG00000017260,ENSG00000017797,ENSG00000019582,ENSG00000019991,ENSG00000019995,ENSG00000023572,ENSG00000034152,ENSG00000035862,ENSG00000036054,ENSG00000046889…	0.852201	0.000839961	0.00762869
GO:0015872	dopamine transport	18	18	3	238	1.24	15	22428	0.07	GDNF,NKX3-2,PDX1	ENSG00000101204,ENSG00000102468,ENSG00000107562,ENSG00000116288,ENSG00000135312,ENSG00000142319,ENSG00000146477,ENSG00000147434,ENSG00000149295,ENSG00000151577,ENSG00000158828,ENSG00000160716,ENSG00000173267,ENSG00000184984,ENSG00000185345	2.93636	0.000858862	0.00772624
GO:0035115	embryonic forelimb morphogenesis	18	18	3	238	1.24	15	22428	0.07	EN1,TBX3,TBX5	ENSG00000052850,ENSG00000070018,ENSG00000078399,ENSG00000103494,ENSG00000106031,ENSG00000122691,ENSG00000128709,ENSG00000128918,ENSG00000143320,ENSG00000143816,ENSG00000144320,ENSG00000154764,ENSG00000156150,ENSG00000168036,ENSG00000198816	2.93636	0.000858862	0.00772624
GO:0050804	regulation of synaptic transmission	144	153	7	234	2.9	137	22306	0.61	BDNF,CHAT,GDNF,GRIK2,NKX3-2,PDX1,SOX17	ENSG00000004468,ENSG00000006128,ENSG00000007402,ENSG00000010322,ENSG00000020129,ENSG00000049247,ENSG00000058335,ENSG00000061337,ENSG00000064692,ENSG00000067606,ENSG00000069696,ENSG00000070808,ENSG00000072062,ENSG00000073756,ENSG00000078401,ENSG00000079215,ENSG00000080644,ENSG00000080815,ENSG00000081052,ENSG00000082701,ENSG00000087085,ENSG00000089220,ENSG00000101306,ENSG00000101405,ENSG00000102468…	1.58322	0.000896973	0.00803614
GO:0008306	associative learning	19	19	3	238	1.24	16	22427	0.07	GABRA5,NEUROD2,PDX1	ENSG00000006128,ENSG00000069696,ENSG00000115353,ENSG00000123454,ENSG00000131238,ENSG00000149295,ENSG00000150086,ENSG00000160716,ENSG00000164885,ENSG00000169676,ENSG00000170345,ENSG00000176884,ENSG00000182372,ENSG00000188603,ENSG00000196277,ENSG00000197386	2.87177	0.00101193	0.00899268
GO:0014047	glutamate secretion	19	19	3	238	1.24	16	22427	0.07	BDNF,NKX3-2,PDX1	ENSG00000089041,ENSG00000101180,ENSG00000101200,ENSG00000107282,ENSG00000123159,ENSG00000125538,ENSG00000128271,ENSG00000148053,ENSG00000150086,ENSG00000163485,ENSG00000164082,ENSG00000164129,ENSG00000166148,ENSG00000170893,ENSG00000196586,ENSG00000198049	2.87177	0.00101193	0.00899268
GO:0009968	negative regulation of signal transduction	191	204	8	233	3.32	183	22260	0.82	BARX1,GSC,LBXCOR1,NKX3-2,ONECUT1,ONECUT2,PDX1,SOX17	ENSG00000003137,ENSG00000050165,ENSG00000064300,ENSG00000065361,ENSG00000067606,ENSG00000069702,ENSG00000070018,ENSG00000070404,ENSG00000071189,ENSG00000076344,ENSG00000078246,ENSG00000081237,ENSG00000087095,ENSG00000089041,ENSG00000089220,ENSG00000089234,ENSG00000090104,ENSG00000090376,ENSG00000090539,ENSG00000090932,ENSG00000091844,ENSG00000095596,ENSG00000096717,ENSG00000100211,ENSG00000100281…	1.42946	0.00103467	0.00915762
GO:0001678	cellular glucose homeostasis	5	5	2	239	0.83	3	22440	0.01	PDX1,SOX17	ENSG00000084734,ENSG00000106633,ENSG00000170608	4.13667	0.0011006	0.00954873
GO:0048589	developmental growth	109	115	6	235	2.49	103	22340	0.46	BMP4,GATA4,MYF6,PDX1,PROX1,TBX5	ENSG00000005073,ENSG00000009709,ENSG00000011422,ENSG00000030304,ENSG00000065675,ENSG00000066468,ENSG00000073756,ENSG00000074047,ENSG00000074181,ENSG00000080815,ENSG00000081052,ENSG00000100146,ENSG00000100234,ENSG00000101003,ENSG00000102678,ENSG00000104320,ENSG00000104324,ENSG00000105173,ENSG00000105887,ENSG00000106366,ENSG00000106571,ENSG00000108175,ENSG00000108443,ENSG00000108515,ENSG00000110107…	1.71158	0.00110014	0.00954873
GO:0060135	maternal process involved in female pregnancy	5	5	2	239	0.83	3	22440	0.01	HMX3,PDX1	ENSG00000128335,ENSG00000128342,ENSG00000163501	4.13667	0.0011006	0.00954873
GO:0060438	trachea development	5	5	2	239	0.83	3	22440	0.01	BMP4,PDX1	ENSG00000103241,ENSG00000106004,ENSG00000164690	4.13667	0.0011006	0.00954873
GO:0045747	positive regulation of Notch signaling pathway	5	5	2	239	0.83	3	22440	0.01	ASCL1,SOX17	ENSG00000073282,ENSG00000101384,ENSG00000181449	4.13667	0.0011006	0.00954873
GO:0042475	odontogenesis of dentin-containing tooth	43	47	4	237	1.66	39	22404	0.17	BMP4,BMP7,LHX8,PDX1	ENSG00000054598,ENSG00000064300,ENSG00000073282,ENSG00000074047,ENSG00000075388,ENSG00000087088,ENSG00000091409,ENSG00000104267,ENSG00000106571,ENSG00000107779,ENSG00000109205,ENSG00000114739,ENSG00000115844,ENSG00000124813,ENSG00000125363,ENSG00000125845,ENSG00000128602,ENSG00000130702,ENSG00000134363,ENSG00000134569,ENSG00000134853,ENSG00000135960,ENSG00000138795,ENSG00000141905,ENSG00000144355…	2.27167	0.00110784	0.00957368
GO:0051402	neuron apoptotic process	111	119	6	235	2.49	105	22338	0.47	BDNF,GDNF,GRIK2,NKX3-2,PDX1,SNCB	ENSG00000001084,ENSG00000015475,ENSG00000023909,ENSG00000064393,ENSG00000065361,ENSG00000065559,ENSG00000067560,ENSG00000067900,ENSG00000073282,ENSG00000078900,ENSG00000080815,ENSG00000087088,ENSG00000089685,ENSG00000091010,ENSG00000091592,ENSG00000091831,ENSG00000092969,ENSG00000096968,ENSG00000101126,ENSG00000101152,ENSG00000103222,ENSG00000104725,ENSG00000105220,ENSG00000107831,ENSG00000109501…	1.69226	0.00120872	0.0104045
GO:0030334	regulation of cell migration	153	163	7	234	2.9	146	22297	0.65	IRS2,ONECUT1,ONECUT2,PAX6,PDX1,SOX17,TBX5	ENSG00000006128,ENSG00000008294,ENSG00000010322,ENSG00000035403,ENSG00000049247,ENSG00000050820,ENSG00000053747,ENSG00000056345,ENSG00000057593,ENSG00000060656,ENSG00000065320,ENSG00000066056,ENSG00000069702,ENSG00000071246,ENSG00000073060,ENSG00000078401,ENSG00000087077,ENSG00000090339,ENSG00000090539,ENSG00000091136,ENSG00000091583,ENSG00000092969,ENSG00000095015,ENSG00000096968,ENSG00000100030…	1.51919	0.00127672	0.0109469
GO:0048332	mesoderm morphogenesis	45	45	4	237	1.66	41	22402	0.18	BMP4,BMP7,HAND1,TBX3	ENSG00000054598,ENSG00000061676,ENSG00000064655,ENSG00000066468,ENSG00000072062,ENSG00000090539,ENSG00000107779,ENSG00000108379,ENSG00000108946,ENSG00000115170,ENSG00000115297,ENSG00000119508,ENSG00000127603,ENSG00000128791,ENSG00000130159,ENSG00000135100,ENSG00000136826,ENSG00000137384,ENSG00000138795,ENSG00000145147,ENSG00000149922,ENSG00000151348,ENSG00000152284,ENSG00000154342,ENSG00000156574…	2.22157	0.00131554	0.0111922
GO:0030111	regulation of Wnt signaling pathway	45	46	4	237	1.66	41	22402	0.18	BARX1,GSC,PDX1,SOX17	ENSG00000019995,ENSG00000050165,ENSG00000070018,ENSG00000087095,ENSG00000100211,ENSG00000100281,ENSG00000100614,ENSG00000100888,ENSG00000102678,ENSG00000103126,ENSG00000103197,ENSG00000104371,ENSG00000105568,ENSG00000107404,ENSG00000107984,ENSG00000110092,ENSG00000112559,ENSG00000113575,ENSG00000123384,ENSG00000124766,ENSG00000125931,ENSG00000134046,ENSG00000134569,ENSG00000134982,ENSG00000135100…	2.22157	0.00131554	0.0111922
GO:0043068	positive regulation of programmed cell death	403	423	12	229	4.98	391	22052	1.74	ALDH1A3,BMP7,DCC,EN1,FOXL2,GRIK2,MSX2,NKX3-2,PDX1,POU4F1,TBX5,TRADD	ENSG00000002330,ENSG00000003400,ENSG00000003402,ENSG00000003756,ENSG00000004468,ENSG00000006432,ENSG00000010671,ENSG00000011332,ENSG00000012048,ENSG00000015475,ENSG00000020633,ENSG00000026103,ENSG00000026508,ENSG00000026751,ENSG00000029363,ENSG00000030110,ENSG00000035664,ENSG00000035681,ENSG00000036257,ENSG00000039537,ENSG00000042286,ENSG00000048392,ENSG00000049249,ENSG00000050748,ENSG00000055130…	1.08364	0.00133369	0.0113029
GO:0001892	embryonic placenta development	21	22	3	238	1.24	18	22425	0.08	FOXD3,HAND1,PDX1	ENSG00000066468,ENSG00000100644,ENSG00000112561,ENSG00000116016,ENSG00000118762,ENSG00000119715,ENSG00000125686,ENSG00000125931,ENSG00000135766,ENSG00000143437,ENSG00000156574,ENSG00000166145,ENSG00000171223,ENSG00000172216,ENSG00000172845,ENSG00000179348,ENSG00000185122,ENSG00000185591	2.7539	0.00136733	0.0114992
GO:0035136	forelimb morphogenesis	21	21	3	238	1.24	18	22425	0.08	EN1,TBX3,TBX5	ENSG00000052850,ENSG00000070018,ENSG00000078399,ENSG00000103494,ENSG00000106031,ENSG00000109906,ENSG00000122691,ENSG00000125965,ENSG00000128709,ENSG00000128710,ENSG00000128918,ENSG00000143320,ENSG00000143816,ENSG00000144320,ENSG00000154764,ENSG00000156150,ENSG00000168036,ENSG00000198816	2.7539	0.00136733	0.0114992
GO:0001824	blastocyst development	46	47	4	237	1.66	42	22401	0.19	CDX2,FOXD3,HAND1,PDX1	ENSG00000008128,ENSG00000013275,ENSG00000030582,ENSG00000036257,ENSG00000039068,ENSG00000069702,ENSG00000073536,ENSG00000076924,ENSG00000092140,ENSG00000099956,ENSG00000101003,ENSG00000101773,ENSG00000104320,ENSG00000106799,ENSG00000108753,ENSG00000110107,ENSG00000112658,ENSG00000116688,ENSG00000119715,ENSG00000126524,ENSG00000127616,ENSG00000129562,ENSG00000132780,ENSG00000135100,ENSG00000137413…	2.19743	0.00142894	0.0119715
GO:0050673	epithelial cell proliferation	78	80	5	236	2.07	73	22370	0.33	BMP4,PAX6,PDX1,SOX17,TBX18	ENSG00000006377,ENSG00000011052,ENSG00000020633,ENSG00000030582,ENSG00000066468,ENSG00000069702,ENSG00000075711,ENSG00000080815,ENSG00000082175,ENSG00000086062,ENSG00000087088,ENSG00000091136,ENSG00000092330,ENSG00000092969,ENSG00000101180,ENSG00000101680,ENSG00000102678,ENSG00000103175,ENSG00000103197,ENSG00000105329,ENSG00000105810,ENSG00000105880,ENSG00000107779,ENSG00000108753,ENSG00000109101…	1.87062	0.00145938	0.01218
GO:0006936	muscle contraction	202	208	8	233	3.32	194	22249	0.86	CHRNB1,EN1,GDNF,HSPB6,NKX3-2,PDX1,SOX17,TBX20	ENSG00000006283,ENSG00000006638,ENSG00000006788,ENSG00000007314,ENSG00000018625,ENSG00000034152,ENSG00000036448,ENSG00000049247,ENSG00000053918,ENSG00000055118,ENSG00000069482,ENSG00000073756,ENSG00000075073,ENSG00000075142,ENSG00000075711,ENSG00000077157,ENSG00000077522,ENSG00000078401,ENSG00000078814,ENSG00000080644,ENSG00000081181,ENSG00000081248,ENSG00000086967,ENSG00000087258,ENSG00000089250…	1.3706	0.00147863	0.0122939
GO:0001649	osteoblast differentiation	79	80	5	236	2.07	74	22369	0.33	BMP4,BMP7,PDX1,SATB2,SHOX2	ENSG00000018408,ENSG00000019186,ENSG00000061273,ENSG00000066379,ENSG00000067955,ENSG00000074047,ENSG00000087085,ENSG00000087460,ENSG00000087494,ENSG00000090539,ENSG00000102678,ENSG00000103855,ENSG00000105810,ENSG00000105880,ENSG00000105996,ENSG00000107779,ENSG00000108821,ENSG00000111087,ENSG00000113658,ENSG00000114739,ENSG00000115170,ENSG00000115461,ENSG00000115641,ENSG00000116604,ENSG00000118785…	1.85697	0.0015447	0.0127948
GO:0007628	adult walking behavior	22	23	3	238	1.24	19	22424	0.08	CHAT,NKX3-2,PDX1	ENSG00000064393,ENSG00000109738,ENSG00000115317,ENSG00000116106,ENSG00000141837,ENSG00000144285,ENSG00000145888,ENSG00000149295,ENSG00000150275,ENSG00000150361,ENSG00000151067,ENSG00000154277,ENSG00000156113,ENSG00000160460,ENSG00000170893,ENSG00000171316,ENSG00000182372,ENSG00000182389,ENSG00000213614	2.69979	0.00157088	0.0128181
GO:0042417	dopamine metabolic process	22	23	3	238	1.24	19	22424	0.08	NKX3-2,PDX1,SNCB	ENSG00000064692,ENSG00000069696,ENSG00000092969,ENSG00000093010,ENSG00000123454,ENSG00000142319,ENSG00000147246,ENSG00000149295,ENSG00000151577,ENSG00000153234,ENSG00000160716,ENSG00000165240,ENSG00000165704,ENSG00000169418,ENSG00000169836,ENSG00000180176,ENSG00000183454,ENSG00000185345,ENSG00000189221	2.69979	0.00157088	0.0128181
GO:0035272	exocrine system development	22	23	3	238	1.24	19	22424	0.08	BMP7,PAX6,PDX1	ENSG00000019991,ENSG00000054598,ENSG00000066468,ENSG00000092969,ENSG00000105329,ENSG00000107831,ENSG00000115112,ENSG00000119699,ENSG00000124766,ENSG00000130702,ENSG00000131653,ENSG00000135960,ENSG00000136244,ENSG00000146648,ENSG00000158813,ENSG00000164690,ENSG00000167034,ENSG00000167964,ENSG00000168267	2.69979	0.00157088	0.0128181
GO:0048538	thymus development	22	22	3	238	1.24	19	22424	0.08	PDX1,SIX1,TBX1	ENSG00000008083,ENSG00000080815,ENSG00000099942,ENSG00000105997,ENSG00000106799,ENSG00000125813,ENSG00000127152,ENSG00000134982,ENSG00000142168,ENSG00000143801,ENSG00000153094,ENSG00000157456,ENSG00000167815,ENSG00000168036,ENSG00000171791,ENSG00000182389,ENSG00000185630,ENSG00000185811,ENSG00000186895	2.69979	0.00157088	0.0128181
GO:0030319	cellular di-	6	6	2	239	0.83	4	22439	0.02	FOXD1,GCM2	ENSG00000109062,ENSG00000118972,ENSG00000174501,ENSG00000197594	3.84895	0.00163934	0.0128973
GO:0002024	diet induced thermogenesis	6	5	2	239	0.83	4	22439	0.02	PDX1,SOX17	ENSG00000043591,ENSG00000169252,ENSG00000188778,ENSG00000196689	3.84895	0.00163934	0.0128973
GO:0042416	dopamine biosynthetic process	6	6	2	239	0.83	4	22439	0.02	NKX3-2,PDX1	ENSG00000092969,ENSG00000142319,ENSG00000153234,ENSG00000180176	3.84895	0.00163934	0.0128973
GO:0042732	D-xylose metabolic process	6	6	2	239	0.83	4	22439	0.02	GAL3ST4,PDX1	ENSG00000093217,ENSG00000149596,ENSG00000169738,ENSG00000184640	3.84895	0.00163934	0.0128973
GO:0031557	induction of programmed cell death in response to chemical stimulus	6	5	2	239	0.83	4	22439	0.02	GRIK2,PDX1	ENSG00000050748,ENSG00000087088,ENSG00000107643,ENSG00000128271	3.84895	0.00163934	0.0128973
GO:0048644	muscle organ morphogenesis	6	7	2	239	0.83	4	22439	0.02	GSC,PDX1	ENSG00000125878,ENSG00000128342,ENSG00000214872,ENSG00000242689	3.84895	0.00163934	0.0128973
GO:0060017	parathyroid gland development	6	6	2	239	0.83	4	22439	0.02	GCM2,TBX1	ENSG00000099942,ENSG00000105997,ENSG00000106799,ENSG00000125813	3.84895	0.00163934	0.0128973
GO:0045780	positive regulation of bone resorption	6	5	2	239	0.83	4	22439	0.02	PDX1,SOX17	ENSG00000104267,ENSG00000118785,ENSG00000120659,ENSG00000145192	3.84895	0.00163934	0.0128973
GO:0030335	positive regulation of cell migration	80	86	5	236	2.07	75	22368	0.33	IRS2,ONECUT1,ONECUT2,PDX1,SOX17	ENSG00000006128,ENSG00000008294,ENSG00000049247,ENSG00000050820,ENSG00000057593,ENSG00000073060,ENSG00000078401,ENSG00000087077,ENSG00000090339,ENSG00000091136,ENSG00000092969,ENSG00000096968,ENSG00000100030,ENSG00000100311,ENSG00000100644,ENSG00000100739,ENSG00000100985,ENSG00000102879,ENSG00000103222,ENSG00000105329,ENSG00000107562,ENSG00000108443,ENSG00000112715,ENSG00000113070,ENSG00000113721…	1.8435	0.00163364	0.0128973
GO:0001919	regulation of receptor recycling	6	7	2	239	0.83	4	22439	0.02	NKX3-2,PDX1	ENSG00000086065,ENSG00000087085,ENSG00000117298,ENSG00000125675	3.84895	0.00163934	0.0128973
GO:0019827	stem cell maintenance	23	23	3	238	1.24	20	22423	0.09	CDX2,PDX1,SOX17	ENSG00000005339,ENSG00000075388,ENSG00000080345,ENSG00000083168,ENSG00000100697,ENSG00000100721,ENSG00000107779,ENSG00000119715,ENSG00000128342,ENSG00000134250,ENSG00000134982,ENSG00000136826,ENSG00000148737,ENSG00000156574,ENSG00000174405,ENSG00000181449,ENSG00000183691,ENSG00000188257,ENSG00000197181,ENSG00000198816	2.64845	0.00179243	0.0140514
GO:0019935	cyclic-nucleotide-mediated signaling	120	128	6	235	2.49	114	22329	0.51	GALR1,MTNR1A,NKX3-2,PDX1,SOX17,SSTR1	ENSG00000004948,ENSG00000007171,ENSG00000010310,ENSG00000043591,ENSG00000050628,ENSG00000065325,ENSG00000069696,ENSG00000078549,ENSG00000082556,ENSG00000087460,ENSG00000087494,ENSG00000089220,ENSG00000090104,ENSG00000091428,ENSG00000101180,ENSG00000106113,ENSG00000106128,ENSG00000108691,ENSG00000110680,ENSG00000112038,ENSG00000112164,ENSG00000113262,ENSG00000113389,ENSG00000113749,ENSG00000114353…	1.60962	0.00180215	0.0140773
GO:0051146	striated muscle cell differentiation	49	49	4	237	1.66	45	22398	0.2	NKX2-6,PDX1,PROX1,TBX5	ENSG00000057663,ENSG00000077092,ENSG00000078401,ENSG00000092529,ENSG00000100211,ENSG00000105887,ENSG00000106462,ENSG00000111245,ENSG00000115884,ENSG00000117054,ENSG00000118194,ENSG00000123562,ENSG00000124006,ENSG00000124257,ENSG00000129152,ENSG00000131759,ENSG00000133026,ENSG00000133392,ENSG00000133703,ENSG00000134571,ENSG00000136842,ENSG00000139687,ENSG00000140416,ENSG00000141448,ENSG00000143632…	2.1283	0.00180981	0.014087
GO:0051971	positive regulation of transmission of nerve impulse	50	52	4	237	1.66	46	22397	0.2	GRIK2,NKX3-2,PDX1,SOX17	ENSG00000006128,ENSG00000049247,ENSG00000067606,ENSG00000073756,ENSG00000079215,ENSG00000081052,ENSG00000101405,ENSG00000108691,ENSG00000109255,ENSG00000115353,ENSG00000116014,ENSG00000128271,ENSG00000136244,ENSG00000143947,ENSG00000146648,ENSG00000148053,ENSG00000150991,ENSG00000152578,ENSG00000155886,ENSG00000158828,ENSG00000160716,ENSG00000161610,ENSG00000164171,ENSG00000170315,ENSG00000171189…	2.10628	0.00195099	0.0151322
GO:0009101	glycoprotein biosynthetic process	165	171	7	234	2.9	158	22285	0.7	AATF,B3GNT9,GAL3ST4,GALNT2,NKX3-2,PDX1,ST6GAL2	ENSG00000000419,ENSG00000008513,ENSG00000009830,ENSG00000010610,ENSG00000033011,ENSG00000033170,ENSG00000057252,ENSG00000070526,ENSG00000070614,ENSG00000070731,ENSG00000071073,ENSG00000073849,ENSG00000080815,ENSG00000081479,ENSG00000085998,ENSG00000086062,ENSG00000088035,ENSG00000090581,ENSG00000101346,ENSG00000101638,ENSG00000102158,ENSG00000102595,ENSG00000104723,ENSG00000104894,ENSG00000107798…	1.43966	0.00196671	0.0152004
GO:0055123	digestive system development	24	24	3	238	1.24	21	22422	0.09	GATA4,PDX1,SHOX2	ENSG00000061676,ENSG00000073282,ENSG00000074047,ENSG00000078900,ENSG00000081059,ENSG00000100146,ENSG00000103241,ENSG00000106571,ENSG00000111450,ENSG00000114739,ENSG00000118526,ENSG00000119919,ENSG00000125850,ENSG00000136630,ENSG00000137166,ENSG00000137251,ENSG00000148400,ENSG00000148737,ENSG00000156574,ENSG00000164690,ENSG00000171791	2.59962	0.00203253	0.0153313
GO:0048546	digestive tract morphogenesis	24	24	3	238	1.24	21	22422	0.09	GATA4,PDX1,SHOX2	ENSG00000061676,ENSG00000073282,ENSG00000074047,ENSG00000078900,ENSG00000081059,ENSG00000100146,ENSG00000103241,ENSG00000106571,ENSG00000111450,ENSG00000114739,ENSG00000118526,ENSG00000119919,ENSG00000125850,ENSG00000136630,ENSG00000137166,ENSG00000137251,ENSG00000148400,ENSG00000148737,ENSG00000156574,ENSG00000164690,ENSG00000171791	2.59962	0.00203253	0.0153313
GO:0045778	positive regulation of ossification	24	24	3	238	1.24	21	22422	0.09	BMP4,BMP7,THRB	ENSG00000089041,ENSG00000092969,ENSG00000101405,ENSG00000103855,ENSG00000105329,ENSG00000107779,ENSG00000110680,ENSG00000114739,ENSG00000115170,ENSG00000116711,ENSG00000119699,ENSG00000121989,ENSG00000124813,ENSG00000125845,ENSG00000133116,ENSG00000138696,ENSG00000153162,ENSG00000166949,ENSG00000169252,ENSG00000183864,ENSG00000204217	2.59962	0.00203253	0.0153313
GO:0060078	regulation of postsynaptic membrane potential	24	23	3	238	1.24	21	22422	0.09	GRIK2,NKX3-2,PDX1	ENSG00000069696,ENSG00000080644,ENSG00000101204,ENSG00000104936,ENSG00000105737,ENSG00000124788,ENSG00000128271,ENSG00000135124,ENSG00000138814,ENSG00000145888,ENSG00000150086,ENSG00000152208,ENSG00000157017,ENSG00000161509,ENSG00000161610,ENSG00000163485,ENSG00000164885,ENSG00000171189,ENSG00000176884,ENSG00000183454,ENSG00000196338	2.59962	0.00203253	0.0153313
GO:0048864	stem cell development	24	24	3	238	1.24	21	22422	0.09	CDX2,PDX1,SOX17	ENSG00000005339,ENSG00000075388,ENSG00000080345,ENSG00000083168,ENSG00000100697,ENSG00000100721,ENSG00000107779,ENSG00000119715,ENSG00000128342,ENSG00000134250,ENSG00000134982,ENSG00000136826,ENSG00000148737,ENSG00000153944,ENSG00000156574,ENSG00000174405,ENSG00000181449,ENSG00000183691,ENSG00000188257,ENSG00000197181,ENSG00000198816	2.59962	0.00203253	0.0153313
GO:0007268	synaptic transmission	367	387	11	230	4.56	356	22087	1.59	BDNF,CHAT,CHRNB1,GABRA5,GABRG3,GDNF,GRIK2,NKX3-2,PDX1,SLC17A7,SOX17	ENSG00000003393,ENSG00000004468,ENSG00000006128,ENSG00000007168,ENSG00000007402,ENSG00000007516,ENSG00000008056,ENSG00000008282,ENSG00000010322,ENSG00000011132,ENSG00000011677,ENSG00000018625,ENSG00000020129,ENSG00000021645,ENSG00000030304,ENSG00000034053,ENSG00000049247,ENSG00000054523,ENSG00000058335,ENSG00000061337,ENSG00000064692,ENSG00000066427,ENSG00000067606,ENSG00000067715,ENSG00000069696…	1.08763	0.00199283	0.0153313
GO:0007530	sex determination	24	24	3	238	1.24	21	22422	0.09	DMRT2,DMRT3,FOXL2	ENSG00000027644,ENSG00000049319,ENSG00000102678,ENSG00000104899,ENSG00000118526,ENSG00000125398,ENSG00000136931,ENSG00000137090,ENSG00000139549,ENSG00000140443,ENSG00000142025,ENSG00000145545,ENSG00000168066,ENSG00000168229,ENSG00000169083,ENSG00000169297,ENSG00000171105,ENSG00000176399,ENSG00000184895,ENSG00000184937,ENSG00000185630	2.59962	0.00203253	0.0153313
GO:0001889	liver development	51	54	4	237	1.66	47	22396	0.21	ONECUT1,ONECUT2,PDX1,PROX1	ENSG00000008083,ENSG00000019991,ENSG00000023287,ENSG00000049883,ENSG00000069702,ENSG00000081760,ENSG00000100393,ENSG00000103494,ENSG00000105173,ENSG00000105610,ENSG00000105699,ENSG00000110092,ENSG00000110799,ENSG00000111206,ENSG00000111275,ENSG00000112096,ENSG00000112893,ENSG00000114315,ENSG00000116237,ENSG00000117054,ENSG00000118971,ENSG00000125686,ENSG00000126522,ENSG00000128918,ENSG00000135100…	2.08472	0.0020996	0.015783
GO:0019226	transmission of nerve impulse	428	448	12	229	4.98	416	22027	1.85	BDNF,CHAT,CHRNB1,GABRA5,GABRG3,GDNF,GRIK2,NKX3-2,NKX6-2,PDX1,SLC17A7,SOX17	ENSG00000003393,ENSG00000004468,ENSG00000006128,ENSG00000007168,ENSG00000007402,ENSG00000007516,ENSG00000008056,ENSG00000008282,ENSG00000010278,ENSG00000010322,ENSG00000011132,ENSG00000011677,ENSG00000013297,ENSG00000018625,ENSG00000020129,ENSG00000021645,ENSG00000030304,ENSG00000034053,ENSG00000049247,ENSG00000049860,ENSG00000054523,ENSG00000058335,ENSG00000061337,ENSG00000064692,ENSG00000066427…	1.02052	0.00220113	0.0164897
GO:0007216	G-protein coupled glutamate receptor signaling pathway	7	7	2	239	0.83	5	22438	0.02	NKX3-2,PDX1	ENSG00000051128,ENSG00000103942,ENSG00000113262,ENSG00000152413,ENSG00000168959	3.62576	0.00227901	0.0166747
GO:0042538	hyperosmotic salinity response	7	7	2	239	0.83	5	22438	0.02	NKX2-1,PDX1	ENSG00000101200,ENSG00000101405,ENSG00000111199,ENSG00000169836,ENSG00000198049	3.62576	0.00227901	0.0166747
GO:0060056	mammary gland involution	7	7	2	239	0.83	5	22438	0.02	BSX,PDX1	ENSG00000065361,ENSG00000086062,ENSG00000087088,ENSG00000141736,ENSG00000163435	3.62576	0.00227901	0.0166747
GO:0001774	microglial cell activation	7	7	2	239	0.83	5	22438	0.02	NKX3-2,PDX1	ENSG00000136869,ENSG00000137462,ENSG00000172232,ENSG00000174130,ENSG00000196664	3.62576	0.00227901	0.0166747
GO:0031344	regulation of cell projection organization	86	86	5	236	2.07	81	22362	0.36	BARHL2,NKX3-2,PDX1,SEMA4F,SOX17	ENSG00000001617,ENSG00000006327,ENSG00000006451,ENSG00000018189,ENSG00000061337,ENSG00000065320,ENSG00000065675,ENSG00000070831,ENSG00000075213,ENSG00000080644,ENSG00000080815,ENSG00000082701,ENSG00000083290,ENSG00000091129,ENSG00000099250,ENSG00000101076,ENSG00000103260,ENSG00000104722,ENSG00000104725,ENSG00000106683,ENSG00000106799,ENSG00000107562,ENSG00000113758,ENSG00000114999,ENSG00000115091…	1.76628	0.00224823	0.0166747
GO:0051150	regulation of smooth muscle cell differentiation	7	7	2	239	0.83	5	22438	0.02	PDX1,PRDM6	ENSG00000112658,ENSG00000124882,ENSG00000141052,ENSG00000148516,ENSG00000184481	3.62576	0.00227901	0.0166747
GO:0048505	regulation of timing of cell differentiation	7	7	2	239	0.83	5	22438	0.02	ASCL1,PAX6	ENSG00000102678,ENSG00000114315,ENSG00000134532,ENSG00000156574,ENSG00000173673	3.62576	0.00227901	0.0166747
GO:0042445	hormone metabolic process	127	130	6	235	2.49	121	22322	0.54	ALDH1A3,CYP1B1,FOXA1,FOXD1,PDX1,PRLHR	ENSG00000003137,ENSG00000004487,ENSG00000010704,ENSG00000025423,ENSG00000042445,ENSG00000042832,ENSG00000049319,ENSG00000069482,ENSG00000072042,ENSG00000073060,ENSG00000073737,ENSG00000080511,ENSG00000093010,ENSG00000095596,ENSG00000099139,ENSG00000099377,ENSG00000100644,ENSG00000100867,ENSG00000101187,ENSG00000102109,ENSG00000103266,ENSG00000103316,ENSG00000104826,ENSG00000106128,ENSG00000108786…	1.54971	0.00239899	0.0174943
GO:0001505	regulation of neurotransmitter levels	88	91	5	236	2.07	83	22360	0.37	CHAT,GDNF,NKX3-2,PDX1,SLC17A7	ENSG00000007516,ENSG00000008056,ENSG00000018625,ENSG00000021645,ENSG00000064692,ENSG00000067715,ENSG00000069696,ENSG00000070808,ENSG00000077616,ENSG00000079215,ENSG00000079841,ENSG00000080644,ENSG00000080815,ENSG00000087085,ENSG00000089041,ENSG00000089220,ENSG00000089250,ENSG00000091664,ENSG00000093010,ENSG00000101180,ENSG00000103496,ENSG00000104164,ENSG00000104863,ENSG00000105649,ENSG00000105737…	1.74179	0.00248617	0.01807
GO:0051272	positive regulation of cellular component movement	89	95	5	236	2.07	84	22359	0.37	IRS2,ONECUT1,ONECUT2,PDX1,SOX17	ENSG00000006128,ENSG00000008294,ENSG00000049247,ENSG00000050820,ENSG00000057593,ENSG00000073060,ENSG00000078401,ENSG00000087077,ENSG00000090339,ENSG00000091136,ENSG00000092969,ENSG00000096968,ENSG00000100030,ENSG00000100311,ENSG00000100644,ENSG00000100739,ENSG00000100985,ENSG00000101306,ENSG00000102879,ENSG00000103222,ENSG00000105329,ENSG00000105372,ENSG00000106799,ENSG00000107562,ENSG00000108443…	1.72977	0.00261175	0.0189201
GO:0051270	regulation of cellular component movement	176	186	7	234	2.9	169	22274	0.75	IRS2,ONECUT1,ONECUT2,PAX6,PDX1,SOX17,TBX5	ENSG00000001617,ENSG00000006128,ENSG00000008294,ENSG00000010322,ENSG00000035403,ENSG00000049247,ENSG00000050820,ENSG00000053747,ENSG00000056345,ENSG00000057593,ENSG00000060656,ENSG00000065320,ENSG00000066056,ENSG00000067066,ENSG00000069702,ENSG00000071246,ENSG00000072110,ENSG00000073060,ENSG00000075213,ENSG00000078401,ENSG00000086062,ENSG00000087077,ENSG00000090339,ENSG00000090539,ENSG00000091136…	1.37187	0.00282531	0.0203998
GO:0042384	cilium assembly	27	27	3	238	1.24	24	22419	0.11	ONECUT1,ONECUT2,PDX1	ENSG00000046651,ENSG00000078674,ENSG00000103494,ENSG00000113966,ENSG00000116127,ENSG00000125863,ENSG00000129654,ENSG00000130702,ENSG00000131437,ENSG00000138002,ENSG00000138036,ENSG00000140463,ENSG00000150275,ENSG00000160299,ENSG00000162738,ENSG00000163093,ENSG00000167461,ENSG00000168014,ENSG00000170927,ENSG00000171595,ENSG00000174483,ENSG00000179941,ENSG00000187240,ENSG00000205250	2.46595	0.00286928	0.0205819
GO:0009311	oligosaccharide metabolic process	27	27	3	238	1.24	24	22419	0.11	GAL3ST4,PDX1,ST6GAL2	ENSG00000033170,ENSG00000049860,ENSG00000086062,ENSG00000090382,ENSG00000102393,ENSG00000113532,ENSG00000115275,ENSG00000117151,ENSG00000118094,ENSG00000120563,ENSG00000127415,ENSG00000129255,ENSG00000140557,ENSG00000151033,ENSG00000162630,ENSG00000167531,ENSG00000168282,ENSG00000169255,ENSG00000171298,ENSG00000172318,ENSG00000175229,ENSG00000177239,ENSG00000177511,ENSG00000196743	2.46595	0.00286928	0.0205819
GO:0002063	chondrocyte development	8	7	2	239	0.83	6	22437	0.03	PDX1,SHOX2	ENSG00000060718,ENSG00000124813,ENSG00000156427,ENSG00000157766,ENSG00000171310,ENSG00000172071	3.44339	0.00301742	0.0209596
GO:0009950	dorsal/ventral axis specification	8	8	2	239	0.83	6	22437	0.03	PAX6,VAX2	ENSG00000107779,ENSG00000112559,ENSG00000137834,ENSG00000168036,ENSG00000168772,ENSG00000175387	3.44339	0.00301742	0.0209596
GO:0050957	equilibrioception	8	8	2	239	0.83	6	22437	0.03	PDX1,POU4F1	ENSG00000006611,ENSG00000107736,ENSG00000137474,ENSG00000150275,ENSG00000181449,ENSG00000182040	3.44339	0.00301742	0.0209596
GO:0045779	negative regulation of bone resorption	8	8	2	239	0.83	6	22437	0.03	PDX1,SOX17	ENSG00000004468,ENSG00000089041,ENSG00000110680,ENSG00000112715,ENSG00000164761,ENSG00000168918	3.44339	0.00301742	0.0209596
GO:0032769	negative regulation of monooxygenase activity	8	8	2	239	0.83	6	22437	0.03	NKX3-2,PDX1	ENSG00000081181,ENSG00000102393,ENSG00000111012,ENSG00000142546,ENSG00000162676,ENSG00000182533	3.44339	0.00301742	0.0209596
GO:0030432	peristalsis	8	8	2	239	0.83	6	22437	0.03	GDNF,PDX1	ENSG00000075711,ENSG00000109991,ENSG00000135744,ENSG00000149295,ENSG00000180616,ENSG00000187848	3.44339	0.00301742	0.0209596
GO:0001890	placenta development	56	58	4	237	1.66	52	22391	0.23	CDX2,FOXD3,HAND1,PDX1	ENSG00000064195,ENSG00000066468,ENSG00000073756,ENSG00000100644,ENSG00000110330,ENSG00000110799,ENSG00000111012,ENSG00000111424,ENSG00000112033,ENSG00000112561,ENSG00000116016,ENSG00000116711,ENSG00000118762,ENSG00000118785,ENSG00000119715,ENSG00000121853,ENSG00000123576,ENSG00000125686,ENSG00000125931,ENSG00000128342,ENSG00000131264,ENSG00000132170,ENSG00000135100,ENSG00000135766,ENSG00000136720…	1.9834	0.00296106	0.0209596
GO:0001881	receptor recycling	8	9	2	239	0.83	6	22437	0.03	NKX3-2,PDX1	ENSG00000003393,ENSG00000086065,ENSG00000087085,ENSG00000117298,ENSG00000125675,ENSG00000164615	3.44339	0.00301742	0.0209596
GO:0032355	response to estradiol	56	56	4	237	1.66	52	22391	0.23	BMP4,BMP7,NKX3-2,PDX1	ENSG00000004468,ENSG00000013561,ENSG00000073756,ENSG00000087586,ENSG00000092969,ENSG00000100311,ENSG00000101405,ENSG00000103175,ENSG00000105173,ENSG00000105329,ENSG00000106459,ENSG00000109846,ENSG00000111276,ENSG00000111674,ENSG00000114120,ENSG00000115457,ENSG00000117289,ENSG00000118971,ENSG00000120129,ENSG00000120833,ENSG00000125538,ENSG00000128918,ENSG00000131711,ENSG00000131759,ENSG00000134853…	1.9834	0.00296106	0.0209596
GO:0050884	neuromuscular process controlling posture	8	9	2	239	0.83	6	22437	0.03	PDX1,POU4F1	ENSG00000125878,ENSG00000144285,ENSG00000145888,ENSG00000171298,ENSG00000182372,ENSG00000213614	3.44339	0.00301742	0.0209596
GO:0050905	neuromuscular process	58	62	4	237	1.66	54	22389	0.24	HMX3,NKX6-2,PDX1,POU4F1	ENSG00000006611,ENSG00000007168,ENSG00000049860,ENSG00000079215,ENSG00000084234,ENSG00000091010,ENSG00000104320,ENSG00000104725,ENSG00000105464,ENSG00000107736,ENSG00000109738,ENSG00000112782,ENSG00000119508,ENSG00000125878,ENSG00000128271,ENSG00000128710,ENSG00000133026,ENSG00000135049,ENSG00000135902,ENSG00000137474,ENSG00000138435,ENSG00000139197,ENSG00000141837,ENSG00000142192,ENSG00000142319…	1.94558	0.00336447	0.0232233
GO:0022602	ovulation cycle process	58	62	4	237	1.66	54	22389	0.24	BMP4,FOXL2,NKX2-1,PDX1	ENSG00000054598,ENSG00000054796,ENSG00000057468,ENSG00000082175,ENSG00000087088,ENSG00000092969,ENSG00000096717,ENSG00000099219,ENSG00000100206,ENSG00000102230,ENSG00000102384,ENSG00000105173,ENSG00000106003,ENSG00000112715,ENSG00000115211,ENSG00000116678,ENSG00000116711,ENSG00000118689,ENSG00000118971,ENSG00000119699,ENSG00000119718,ENSG00000122641,ENSG00000123999,ENSG00000124882,ENSG00000126561…	1.94558	0.00336447	0.0232233
GO:0033044	regulation of chromosome organization	29	32	3	238	1.24	26	22417	0.12	NKX3-2,PAX5,PDX1	ENSG00000012061,ENSG00000049768,ENSG00000088305,ENSG00000092330,ENSG00000096717,ENSG00000102974,ENSG00000107854,ENSG00000111875,ENSG00000118058,ENSG00000119335,ENSG00000124092,ENSG00000128513,ENSG00000130816,ENSG00000132604,ENSG00000135476,ENSG00000136997,ENSG00000137309,ENSG00000140451,ENSG00000146872,ENSG00000147601,ENSG00000166582,ENSG00000166848,ENSG00000173273,ENSG00000175595,ENSG00000177889…	2.38582	0.00352889	0.0242819
GO:0007219	Notch signaling pathway	59	62	4	237	1.66	55	22388	0.25	ASCL1,NKX3-2,PDX1,SOX17	ENSG00000018236,ENSG00000054598,ENSG00000065526,ENSG00000071537,ENSG00000073282,ENSG00000073536,ENSG00000074181,ENSG00000080815,ENSG00000090932,ENSG00000091073,ENSG00000100906,ENSG00000101346,ENSG00000101384,ENSG00000101752,ENSG00000110042,ENSG00000117362,ENSG00000123307,ENSG00000134115,ENSG00000134250,ENSG00000134352,ENSG00000135144,ENSG00000137845,ENSG00000138613,ENSG00000142192,ENSG00000143801…	1.92718	0.00357953	0.0244769
GO:0009636	response to toxic substance	59	60	4	237	1.66	55	22388	0.25	CYP1B1,MT1H,PDX1,SOX17	ENSG00000005421,ENSG00000026103,ENSG00000030110,ENSG00000039068,ENSG00000062650,ENSG00000070019,ENSG00000087088,ENSG00000089220,ENSG00000092068,ENSG00000100867,ENSG00000104725,ENSG00000106799,ENSG00000106853,ENSG00000108443,ENSG00000108578,ENSG00000111676,ENSG00000112658,ENSG00000115884,ENSG00000120915,ENSG00000123191,ENSG00000124762,ENSG00000128309,ENSG00000131711,ENSG00000132437,ENSG00000133119…	1.92718	0.00357953	0.0244769
GO:0008595	anterior/posterior axis specification	9	9	2	239	0.83	7	22436	0.03	PDX1,TBX3	ENSG00000061676,ENSG00000108511,ENSG00000140479,ENSG00000152284,ENSG00000164458,ENSG00000166225,ENSG00000241186	3.2892	0.00385243	0.025878
GO:0060425	lung morphogenesis	9	9	2	239	0.83	7	22436	0.03	BMP4,PDX1	ENSG00000103241,ENSG00000106004,ENSG00000107831,ENSG00000118526,ENSG00000138834,ENSG00000156574,ENSG00000164690	3.2892	0.00385243	0.025878
GO:0055001	muscle cell development	30	29	3	238	1.24	27	22416	0.12	NKX2-6,PDX1,PROX1	ENSG00000057663,ENSG00000078401,ENSG00000081248,ENSG00000092529,ENSG00000111245,ENSG00000115884,ENSG00000118194,ENSG00000124006,ENSG00000124257,ENSG00000133026,ENSG00000133392,ENSG00000134571,ENSG00000136842,ENSG00000140416,ENSG00000143632,ENSG00000150093,ENSG00000155657,ENSG00000159251,ENSG00000163217,ENSG00000168334,ENSG00000171345,ENSG00000173991,ENSG00000177791,ENSG00000182533,ENSG00000183072…	2.34804	0.00389054	0.025878
GO:0030178	negative regulation of Wnt signaling pathway	30	30	3	238	1.24	27	22416	0.12	BARX1,GSC,SOX17	ENSG00000050165,ENSG00000070018,ENSG00000087095,ENSG00000100211,ENSG00000100281,ENSG00000100888,ENSG00000102678,ENSG00000103126,ENSG00000103197,ENSG00000104371,ENSG00000107984,ENSG00000110092,ENSG00000112559,ENSG00000123384,ENSG00000125931,ENSG00000134569,ENSG00000134982,ENSG00000138083,ENSG00000145826,ENSG00000155011,ENSG00000162998,ENSG00000168646,ENSG00000168772,ENSG00000178585,ENSG00000181449…	2.34804	0.00389054	0.025878
GO:0042476	odontogenesis	60	64	4	237	1.66	56	22387	0.25	BMP4,BMP7,LHX8,PDX1	ENSG00000054598,ENSG00000064300,ENSG00000065361,ENSG00000073282,ENSG00000074047,ENSG00000075388,ENSG00000087088,ENSG00000091136,ENSG00000091409,ENSG00000092969,ENSG00000104267,ENSG00000105329,ENSG00000106571,ENSG00000107779,ENSG00000108821,ENSG00000109205,ENSG00000114739,ENSG00000115844,ENSG00000115884,ENSG00000119699,ENSG00000124813,ENSG00000125363,ENSG00000125845,ENSG00000128602,ENSG00000130702…	1.90912	0.00380374	0.025878
GO:0009954	proximal/distal pattern formation	30	30	3	238	1.24	27	22416	0.12	EN1,FOXD1,SP8	ENSG00000003137,ENSG00000005073,ENSG00000073282,ENSG00000074047,ENSG00000078399,ENSG00000106571,ENSG00000111087,ENSG00000115844,ENSG00000123388,ENSG00000128709,ENSG00000128710,ENSG00000128713,ENSG00000128918,ENSG00000134569,ENSG00000134982,ENSG00000144355,ENSG00000166923,ENSG00000168036,ENSG00000180818,ENSG00000185630,ENSG00000204304,ENSG00000206315,ENSG00000224952,ENSG00000225987,ENSG00000232005…	2.34804	0.00389054	0.025878
GO:0030500	regulation of bone mineralization	30	30	3	238	1.24	27	22416	0.12	BMP4,BMP7,PDX1	ENSG00000089041,ENSG00000103855,ENSG00000105329,ENSG00000107779,ENSG00000111012,ENSG00000111341,ENSG00000114739,ENSG00000115170,ENSG00000116711,ENSG00000118972,ENSG00000119699,ENSG00000121989,ENSG00000122862,ENSG00000125398,ENSG00000125845,ENSG00000126549,ENSG00000133116,ENSG00000138696,ENSG00000138756,ENSG00000145192,ENSG00000152595,ENSG00000153162,ENSG00000166949,ENSG00000169252,ENSG00000197594…	2.34804	0.00389054	0.025878
GO:0032225	regulation of synaptic transmission	9	9	2	239	0.83	7	22436	0.03	GDNF,PDX1	ENSG00000073756,ENSG00000117013,ENSG00000149295,ENSG00000151577,ENSG00000158828,ENSG00000160716,ENSG00000183395	3.2892	0.00385243	0.025878
GO:0034341	response to interferon-gamma	9	9	2	239	0.83	7	22436	0.03	NKX3-2,PDX1	ENSG00000067066,ENSG00000110169,ENSG00000111012,ENSG00000115919,ENSG00000136436,ENSG00000161921,ENSG00000179583	3.2892	0.00385243	0.025878
GO:0043065	positive regulation of apoptotic process	401	420	11	230	4.56	390	22053	1.74	ALDH1A3,BMP7,DCC,EN1,FOXL2,MSX2,NKX3-2,PDX1,POU4F1,TBX5,TRADD	ENSG00000002330,ENSG00000003400,ENSG00000003402,ENSG00000003756,ENSG00000004468,ENSG00000006432,ENSG00000010671,ENSG00000011332,ENSG00000012048,ENSG00000015475,ENSG00000020633,ENSG00000026103,ENSG00000026508,ENSG00000026751,ENSG00000029363,ENSG00000030110,ENSG00000035664,ENSG00000035681,ENSG00000036257,ENSG00000039537,ENSG00000042286,ENSG00000048392,ENSG00000049249,ENSG00000050748,ENSG00000055130…	0.994873	0.00391551	0.0259654
GO:0006730	one-carbon metabolic process	141	147	6	235	2.49	135	22308	0.6	EN1,FOXA1,HSF4,PAX5,PDX1,SOX17	ENSG00000004487,ENSG00000005483,ENSG00000018236,ENSG00000029639,ENSG00000037474,ENSG00000038274,ENSG00000055609,ENSG00000064205,ENSG00000065911,ENSG00000066651,ENSG00000068438,ENSG00000070495,ENSG00000074266,ENSG00000074410,ENSG00000076108,ENSG00000080854,ENSG00000085224,ENSG00000088305,ENSG00000095627,ENSG00000096996,ENSG00000099899,ENSG00000100151,ENSG00000100714,ENSG00000101444,ENSG00000101574…	1.4396	0.00402443	0.0266073
GO:0007270	neuron-neuron synaptic transmission	61	66	4	237	1.66	57	22386	0.25	GDNF,GRIK2,NKX3-2,PDX1	ENSG00000003393,ENSG00000006128,ENSG00000010322,ENSG00000054523,ENSG00000069696,ENSG00000072062,ENSG00000073756,ENSG00000078668,ENSG00000080815,ENSG00000102468,ENSG00000105464,ENSG00000105737,ENSG00000108405,ENSG00000109189,ENSG00000109738,ENSG00000115353,ENSG00000115902,ENSG00000116288,ENSG00000117013,ENSG00000120907,ENSG00000128271,ENSG00000128872,ENSG00000133703,ENSG00000135312,ENSG00000136854…	1.89137	0.00403728	0.0266121
GO:0001503	ossification	188	195	7	234	2.9	181	22262	0.81	BMP4,BMP7,KAZALD1,PDX1,SATB2,SHOX2,THRB	ENSG00000004948,ENSG00000018408,ENSG00000019186,ENSG00000029559,ENSG00000036828,ENSG00000054598,ENSG00000054938,ENSG00000060718,ENSG00000061273,ENSG00000066379,ENSG00000066468,ENSG00000067955,ENSG00000073756,ENSG00000074047,ENSG00000087085,ENSG00000087245,ENSG00000087460,ENSG00000087494,ENSG00000089041,ENSG00000090539,ENSG00000092969,ENSG00000101405,ENSG00000101938,ENSG00000102678,ENSG00000103855…	1.30273	0.00406236	0.0266972
GO:0006725	cellular aromatic compound metabolic process	189	193	7	234	2.9	182	22261	0.81	CYP1B1,FOXD1,NKX3-2,PDX1,PRHOXNB,SNCB,SOX17	ENSG00000005421,ENSG00000007350,ENSG00000025423,ENSG00000025708,ENSG00000036473,ENSG00000038274,ENSG00000064692,ENSG00000065911,ENSG00000066926,ENSG00000069696,ENSG00000072042,ENSG00000072506,ENSG00000073737,ENSG00000075643,ENSG00000077498,ENSG00000079931,ENSG00000080511,ENSG00000084774,ENSG00000086696,ENSG00000087076,ENSG00000088305,ENSG00000092969,ENSG00000093010,ENSG00000100030,ENSG00000100577…	1.29717	0.00418142	0.0273976
GO:0015672	monovalent inorganic cation transport	465	484	12	229	4.98	453	21990	2.02	BHLHE22,FOXD1,KCNA4,KCNK9,NKX3-2,PDX1,SHOX2,SLC10A4,SLC17A7,SLC8A2,SOX17,ZIC5	ENSG00000002822,ENSG00000006071,ENSG00000006283,ENSG00000007216,ENSG00000007314,ENSG00000007952,ENSG00000016490,ENSG00000018625,ENSG00000023843,ENSG00000026559,ENSG00000033627,ENSG00000033867,ENSG00000047249,ENSG00000049759,ENSG00000050438,ENSG00000053918,ENSG00000055118,ENSG00000055609,ENSG00000059804,ENSG00000064651,ENSG00000065923,ENSG00000066230,ENSG00000069424,ENSG00000069431,ENSG00000069849…	0.933636	0.0042855	0.0279961
GO:0006983	ER overload response	10	10	2	239	0.83	8	22435	0.04	NKX3-2,PDX1	ENSG00000044574,ENSG00000082701,ENSG00000108588,ENSG00000109501,ENSG00000131871,ENSG00000141510,ENSG00000158615,ENSG00000172071	3.15562	0.00478191	0.030779
GO:0009299	mRNA transcription	10	10	2	239	0.83	8	22435	0.04	NKX3-2,PDX1	ENSG00000064995,ENSG00000095015,ENSG00000100644,ENSG00000124882,ENSG00000135272,ENSG00000143437,ENSG00000158773,ENSG00000171855	3.15562	0.00478191	0.030779
GO:0002076	osteoblast development	10	10	2	239	0.83	8	22435	0.04	PDX1,SATB2	ENSG00000074047,ENSG00000087085,ENSG00000087494,ENSG00000105996,ENSG00000130522,ENSG00000160801,ENSG00000164690,ENSG00000166949	3.15562	0.00478191	0.030779
GO:0042698	ovulation cycle	64	68	4	237	1.66	60	22383	0.27	BMP4,FOXL2,NKX2-1,PDX1	ENSG00000026103,ENSG00000054598,ENSG00000054796,ENSG00000057468,ENSG00000082175,ENSG00000087088,ENSG00000092969,ENSG00000096717,ENSG00000099219,ENSG00000100206,ENSG00000102230,ENSG00000102384,ENSG00000105173,ENSG00000106003,ENSG00000112715,ENSG00000115211,ENSG00000116678,ENSG00000116711,ENSG00000118689,ENSG00000118971,ENSG00000119699,ENSG00000119718,ENSG00000122641,ENSG00000123999,ENSG00000124882…	1.83995	0.00479563	0.030779
GO:0048639	positive regulation of developmental growth	10	10	2	239	0.83	8	22435	0.04	PDX1,PROX1	ENSG00000108443,ENSG00000129152,ENSG00000140538,ENSG00000166579,ENSG00000169252,ENSG00000171105,ENSG00000171476,ENSG00000242689	3.15562	0.00478191	0.030779
GO:0046622	positive regulation of organ growth	10	10	2	239	0.83	8	22435	0.04	PDX1,PROX1	ENSG00000004848,ENSG00000007402,ENSG00000060138,ENSG00000104432,ENSG00000122122,ENSG00000135744,ENSG00000136630,ENSG00000175097	3.15562	0.00478191	0.030779
GO:0009967	positive regulation of signal transduction	299	316	9	232	3.73	290	22153	1.29	ASCL1,BMP4,BMP7,NKX3-2,PDX1,PRRX1,SHOX2,SOX17,TRADD	ENSG00000000003,ENSG00000003393,ENSG00000003402,ENSG00000008735,ENSG00000010610,ENSG00000011485,ENSG00000017260,ENSG00000019995,ENSG00000049130,ENSG00000055208,ENSG00000056972,ENSG00000057593,ENSG00000064012,ENSG00000064393,ENSG00000064547,ENSG00000065361,ENSG00000067182,ENSG00000067560,ENSG00000069702,ENSG00000069869,ENSG00000070831,ENSG00000073282,ENSG00000077943,ENSG00000081237,ENSG00000082512…	1.08633	0.00486293	0.0311199
GO:0060348	bone development	195	202	7	234	2.9	188	22255	0.84	BMP4,BMP7,KAZALD1,PDX1,SATB2,SHOX2,THRB	ENSG00000004948,ENSG00000005073,ENSG00000018408,ENSG00000019186,ENSG00000029559,ENSG00000036828,ENSG00000054598,ENSG00000054938,ENSG00000060718,ENSG00000061273,ENSG00000066379,ENSG00000066468,ENSG00000067955,ENSG00000073756,ENSG00000074047,ENSG00000087085,ENSG00000087245,ENSG00000087460,ENSG00000087494,ENSG00000089041,ENSG00000090539,ENSG00000092969,ENSG00000101405,ENSG00000101938,ENSG00000102575…	1.26447	0.00495215	0.0315987
GO:0007569	cell aging	33	33	3	238	1.24	30	22413	0.13	PDX1,TBX2,TBX3	ENSG00000012061,ENSG00000070444,ENSG00000072506,ENSG00000073282,ENSG00000086991,ENSG00000096717,ENSG00000103423,ENSG00000106366,ENSG00000106991,ENSG00000108175,ENSG00000125995,ENSG00000132604,ENSG00000133703,ENSG00000139618,ENSG00000140464,ENSG00000141510,ENSG00000142168,ENSG00000147889,ENSG00000150593,ENSG00000159256,ENSG00000165392,ENSG00000166333,ENSG00000169756,ENSG00000170312,ENSG00000171791…	2.24254	0.00510752	0.0324957
GO:0006814	sodium ion transport	150	155	6	235	2.49	144	22299	0.64	FOXD1,PDX1,SLC10A4,SLC17A7,SLC8A2,SOX17	ENSG00000007216,ENSG00000007314,ENSG00000018625,ENSG00000023843,ENSG00000033867,ENSG00000049759,ENSG00000050438,ENSG00000064651,ENSG00000065923,ENSG00000066230,ENSG00000069849,ENSG00000069869,ENSG00000070915,ENSG00000072182,ENSG00000074803,ENSG00000080493,ENSG00000088836,ENSG00000089041,ENSG00000089057,ENSG00000089060,ENSG00000090020,ENSG00000091664,ENSG00000099822,ENSG00000100170,ENSG00000100191…	1.37466	0.00542946	0.0344441
GO:0030031	cell projection assembly	106	109	5	236	2.07	101	22342	0.45	NKX3-2,ONECUT1,ONECUT2,PDX1,SOX17	ENSG00000006451,ENSG00000006453,ENSG00000035403,ENSG00000042493,ENSG00000046651,ENSG00000061676,ENSG00000065675,ENSG00000066427,ENSG00000067900,ENSG00000068793,ENSG00000070831,ENSG00000071051,ENSG00000077522,ENSG00000077549,ENSG00000078674,ENSG00000079482,ENSG00000084463,ENSG00000089041,ENSG00000089327,ENSG00000090534,ENSG00000091409,ENSG00000100311,ENSG00000101076,ENSG00000102554,ENSG00000103494…	1.54471	0.00551676	0.0346971
GO:0046879	hormone secretion	106	111	5	236	2.07	101	22342	0.45	DGAT1,NKX6-1,PDX1,SOX17,TBX3	ENSG00000004468,ENSG00000006071,ENSG00000007171,ENSG00000049247,ENSG00000053438,ENSG00000053918,ENSG00000069482,ENSG00000078401,ENSG00000081479,ENSG00000081760,ENSG00000089163,ENSG00000090006,ENSG00000091428,ENSG00000095752,ENSG00000096968,ENSG00000099985,ENSG00000103056,ENSG00000106089,ENSG00000106128,ENSG00000106633,ENSG00000108753,ENSG00000109255,ENSG00000110090,ENSG00000110801,ENSG00000111199…	1.54471	0.00551676	0.0346971
GO:0006836	neurotransmitter transport	106	111	5	236	2.07	101	22342	0.45	GDNF,NKX3-2,PDX1,SLC17A7,SLC18A3	ENSG00000003147,ENSG00000006283,ENSG00000007516,ENSG00000008056,ENSG00000010379,ENSG00000011083,ENSG00000018625,ENSG00000021645,ENSG00000036565,ENSG00000063127,ENSG00000064692,ENSG00000067715,ENSG00000069696,ENSG00000070808,ENSG00000079215,ENSG00000079841,ENSG00000080644,ENSG00000080815,ENSG00000087916,ENSG00000089041,ENSG00000091664,ENSG00000099365,ENSG00000101098,ENSG00000101180,ENSG00000101438…	1.54471	0.00551676	0.0346971
GO:0007214	gamma-aminobutyric acid signaling pathway	34	37	3	238	1.24	31	22412	0.14	GABRA5,GABRG3,PDX1	ENSG00000011677,ENSG00000064651,ENSG00000089902,ENSG00000094755,ENSG00000102287,ENSG00000106536,ENSG00000109158,ENSG00000109738,ENSG00000111886,ENSG00000113327,ENSG00000114353,ENSG00000136928,ENSG00000141837,ENSG00000145863,ENSG00000145864,ENSG00000145888,ENSG00000146276,ENSG00000147402,ENSG00000151834,ENSG00000163288,ENSG00000164270,ENSG00000166206,ENSG00000182389,ENSG00000187730,ENSG00000188828…	2.20971	0.00555838	0.034859
GO:0051726	regulation of cell cycle	306	322	9	232	3.73	297	22146	1.32	AATF,BMP4,BMP7,CHFR,FOXG1,NEUROG1,PDX1,PROX1,TBX3	ENSG00000002822,ENSG00000005810,ENSG00000007968,ENSG00000008128,ENSG00000011426,ENSG00000012048,ENSG00000013810,ENSG00000020426,ENSG00000020633,ENSG00000030110,ENSG00000041515,ENSG00000044090,ENSG00000047410,ENSG00000053254,ENSG00000054598,ENSG00000065675,ENSG00000065883,ENSG00000068903,ENSG00000070444,ENSG00000070669,ENSG00000070770,ENSG00000072501,ENSG00000073146,ENSG00000073756,ENSG00000074755…	1.06217	0.00563771	0.0352558
GO:0055081	anion homeostasis	11	11	2	239	0.83	9	22434	0.04	FOXD1,GCM2	ENSG00000021826,ENSG00000036473,ENSG00000059377,ENSG00000109062,ENSG00000118972,ENSG00000141837,ENSG00000166165,ENSG00000174501,ENSG00000197594	3.03779	0.00580379	0.0357846
GO:0021895	cerebral cortex neuron differentiation	11	11	2	239	0.83	9	22434	0.04	NKX2-1,PDX1	ENSG00000004848,ENSG00000080815,ENSG00000106852,ENSG00000115844,ENSG00000139197,ENSG00000144355,ENSG00000149295,ENSG00000165704,ENSG00000172201	3.03779	0.00580379	0.0357846
GO:0051354	negative regulation of oxidoreductase activity	11	11	2	239	0.83	9	22434	0.04	NKX3-2,PDX1	ENSG00000081181,ENSG00000102393,ENSG00000111012,ENSG00000129965,ENSG00000142546,ENSG00000155463,ENSG00000162676,ENSG00000169676,ENSG00000182533	3.03779	0.00580379	0.0357846
GO:0007435	salivary gland morphogenesis	11	11	2	239	0.83	9	22434	0.04	BMP7,PAX6	ENSG00000019991,ENSG00000066468,ENSG00000092969,ENSG00000105329,ENSG00000107831,ENSG00000119699,ENSG00000136244,ENSG00000146648,ENSG00000164690	3.03779	0.00580379	0.0357846
GO:0043403	skeletal muscle tissue regeneration	11	14	2	239	0.83	9	22434	0.04	MYF6,PDX1	ENSG00000009709,ENSG00000011422,ENSG00000105887,ENSG00000108515,ENSG00000122861,ENSG00000129152,ENSG00000129194,ENSG00000171476,ENSG00000233276	3.03779	0.00580379	0.0357846
GO:0030198	extracellular matrix organization	108	110	5	236	2.07	103	22340	0.46	KAZALD1,LMX1B,MYF5,NKX3-2,PDX1	ENSG00000011465,ENSG00000027847,ENSG00000029559,ENSG00000049540,ENSG00000054598,ENSG00000060718,ENSG00000069399,ENSG00000077150,ENSG00000077942,ENSG00000077943,ENSG00000080573,ENSG00000082293,ENSG00000084234,ENSG00000086062,ENSG00000087116,ENSG00000088832,ENSG00000091986,ENSG00000092969,ENSG00000100985,ENSG00000101439,ENSG00000103196,ENSG00000103241,ENSG00000104884,ENSG00000105290,ENSG00000106799…	1.52501	0.00596585	0.0366808
GO:0015698	inorganic anion transport	110	116	5	236	2.07	105	22338	0.47	FOXD1,GABRA5,GABRG3,PDX1,SLC17A7	ENSG00000001626,ENSG00000011021,ENSG00000011677,ENSG00000033867,ENSG00000043462,ENSG00000049540,ENSG00000050628,ENSG00000064651,ENSG00000067113,ENSG00000070915,ENSG00000073464,ENSG00000074201,ENSG00000074803,ENSG00000077063,ENSG00000077080,ENSG00000086159,ENSG00000088836,ENSG00000089356,ENSG00000089902,ENSG00000091137,ENSG00000091138,ENSG00000094755,ENSG00000099994,ENSG00000100342,ENSG00000102287…	1.50569	0.00644008	0.039486
GO:0045787	positive regulation of cell cycle	70	73	4	237	1.66	66	22377	0.29	FOXG1,PDX1,PROX1,TBX3	ENSG00000070669,ENSG00000078401,ENSG00000089220,ENSG00000089685,ENSG00000092969,ENSG00000106031,ENSG00000107831,ENSG00000110092,ENSG00000112576,ENSG00000115008,ENSG00000115738,ENSG00000117724,ENSG00000118971,ENSG00000124205,ENSG00000124422,ENSG00000124882,ENSG00000125538,ENSG00000125954,ENSG00000126561,ENSG00000126787,ENSG00000129965,ENSG00000134419,ENSG00000135476,ENSG00000135679,ENSG00000137804…	1.74437	0.00658751	0.0401655
GO:0006941	striated muscle contraction	70	70	4	237	1.66	66	22377	0.29	EN1,NKX3-2,PDX1,SOX17	ENSG00000006283,ENSG00000006788,ENSG00000018625,ENSG00000034152,ENSG00000036448,ENSG00000075142,ENSG00000078814,ENSG00000081181,ENSG00000081248,ENSG00000086967,ENSG00000089250,ENSG00000091482,ENSG00000092054,ENSG00000101306,ENSG00000101470,ENSG00000101605,ENSG00000101665,ENSG00000102125,ENSG00000104936,ENSG00000105048,ENSG00000108443,ENSG00000109061,ENSG00000109063,ENSG00000111245,ENSG00000113658…	1.74437	0.00658751	0.0401655
GO:0009914	hormone transport	111	117	5	236	2.07	106	22337	0.47	DGAT1,NKX6-1,PDX1,SOX17,TBX3	ENSG00000004468,ENSG00000006071,ENSG00000007171,ENSG00000049247,ENSG00000053438,ENSG00000053918,ENSG00000069482,ENSG00000078401,ENSG00000081479,ENSG00000081760,ENSG00000089163,ENSG00000090006,ENSG00000091428,ENSG00000095303,ENSG00000095752,ENSG00000096968,ENSG00000099985,ENSG00000103056,ENSG00000103316,ENSG00000106089,ENSG00000106128,ENSG00000106633,ENSG00000108753,ENSG00000109255,ENSG00000110090…	1.49617	0.00668685	0.0406582
GO:0006006	glucose metabolic process	157	171	6	235	2.49	151	22292	0.67	EYA4,GAL3ST4,IRS2,ONECUT1,PDX1,SOX17	ENSG00000002330,ENSG00000004799,ENSG00000005882,ENSG00000007350,ENSG00000009950,ENSG00000010322,ENSG00000013375,ENSG00000049239,ENSG00000067057,ENSG00000067992,ENSG00000074800,ENSG00000075624,ENSG00000079739,ENSG00000095794,ENSG00000100644,ENSG00000100889,ENSG00000101076,ENSG00000102100,ENSG00000102144,ENSG00000102239,ENSG00000105220,ENSG00000105221,ENSG00000105679,ENSG00000105723,ENSG00000105953…	1.32688	0.00674794	0.0409164
GO:0009100	glycoprotein metabolic process	207	216	7	234	2.9	200	22243	0.89	AATF,B3GNT9,GAL3ST4,GALNT2,NKX3-2,PDX1,ST6GAL2	ENSG00000000419,ENSG00000008513,ENSG00000009830,ENSG00000010610,ENSG00000011465,ENSG00000027847,ENSG00000033011,ENSG00000033170,ENSG00000038002,ENSG00000057252,ENSG00000060718,ENSG00000070526,ENSG00000070614,ENSG00000070731,ENSG00000071073,ENSG00000073849,ENSG00000075711,ENSG00000080815,ENSG00000081479,ENSG00000085998,ENSG00000086062,ENSG00000087085,ENSG00000088035,ENSG00000088832,ENSG00000090581…	1.20205	0.00680875	0.0411714
GO:0008211	glucocorticoid metabolic process	12	12	2	239	0.83	10	22433	0.04	FOXD1,PDX1	ENSG00000069482,ENSG00000103266,ENSG00000118137,ENSG00000128245,ENSG00000147465,ENSG00000147571,ENSG00000148795,ENSG00000160882,ENSG00000163399,ENSG00000176387	2.93239	0.006916	0.0412517
GO:0001578	microtubule bundle formation	12	14	2	239	0.83	10	22433	0.04	PDX1,SOX17	ENSG00000021574,ENSG00000046651,ENSG00000078018,ENSG00000107954,ENSG00000119048,ENSG00000125124,ENSG00000131711,ENSG00000134222,ENSG00000141933,ENSG00000171368	2.93239	0.006916	0.0412517
GO:0048635	negative regulation of muscle organ development	12	12	2	239	0.83	10	22433	0.04	BMP4,PDX1	ENSG00000007392,ENSG00000048052,ENSG00000064300,ENSG00000068024,ENSG00000068903,ENSG00000108840,ENSG00000122691,ENSG00000129194,ENSG00000136244,ENSG00000138795	2.93239	0.006916	0.0412517
GO:0031623	receptor internalization	12	13	2	239	0.83	10	22433	0.04	NKX3-2,PDX1	ENSG00000007908,ENSG00000069869,ENSG00000087085,ENSG00000125388,ENSG00000137745,ENSG00000141480,ENSG00000149295,ENSG00000151577,ENSG00000155511,ENSG00000177169	2.93239	0.006916	0.0412517
GO:0007379	segment specification	12	11	2	239	0.83	10	22433	0.04	FOXA1,PDX1	ENSG00000004975,ENSG00000005102,ENSG00000103494,ENSG00000105996,ENSG00000106511,ENSG00000147223,ENSG00000168283,ENSG00000171843,ENSG00000198719,ENSG00000204103	2.93239	0.006916	0.0412517
GO:0006952	defense response	889	929	18	223	7.47	871	21572	3.88	FOXD1,FOXD3,GABRA5,GRIK2,INSM1,LBXCOR1,NEUROD2,NKX3-2,PDX1,PENK,PHOX2B,POU3F3,SOX1,SOX17,SOX21,SP8,TAPBP,TBX2	ENSG00000000938,ENSG00000000971,ENSG00000003393,ENSG00000003989,ENSG00000004139,ENSG00000004848,ENSG00000005381,ENSG00000005844,ENSG00000006074,ENSG00000006075,ENSG00000006128,ENSG00000006210,ENSG00000006606,ENSG00000007171,ENSG00000007908,ENSG00000007952,ENSG00000008438,ENSG00000008516,ENSG00000008517,ENSG00000009724,ENSG00000010327,ENSG00000011114,ENSG00000011600,ENSG00000012223,ENSG00000012779…	0.692709	0.00694209	0.0412951
GO:0030073	insulin secretion	72	76	4	237	1.66	68	22375	0.3	DGAT1,NKX6-1,PDX1,SOX17	ENSG00000004468,ENSG00000006071,ENSG00000007171,ENSG00000049247,ENSG00000053438,ENSG00000053918,ENSG00000069482,ENSG00000081760,ENSG00000089163,ENSG00000091428,ENSG00000096968,ENSG00000106089,ENSG00000106633,ENSG00000108753,ENSG00000110090,ENSG00000110801,ENSG00000111537,ENSG00000112164,ENSG00000113231,ENSG00000114739,ENSG00000115263,ENSG00000119782,ENSG00000121853,ENSG00000123612,ENSG00000123836…	1.71443	0.00727111	0.0430191
GO:0048771	tissue remodeling	72	76	4	237	1.66	68	22375	0.3	BSX,PDX1,SOX17,TBX1	ENSG00000004468,ENSG00000007171,ENSG00000020129,ENSG00000030110,ENSG00000049540,ENSG00000054598,ENSG00000057663,ENSG00000065361,ENSG00000072080,ENSG00000075223,ENSG00000086062,ENSG00000087088,ENSG00000089041,ENSG00000092969,ENSG00000100644,ENSG00000101439,ENSG00000102575,ENSG00000104267,ENSG00000104432,ENSG00000105329,ENSG00000105997,ENSG00000107798,ENSG00000107831,ENSG00000110680,ENSG00000110944…	1.71443	0.00727111	0.0430191
GO:0051047	positive regulation of secretion	114	117	5	236	2.07	109	22334	0.49	GDNF,NKX3-2,NKX6-1,PDX1,SOX17	ENSG00000004468,ENSG00000006128,ENSG00000022556,ENSG00000053438,ENSG00000065675,ENSG00000069764,ENSG00000078401,ENSG00000081760,ENSG00000087085,ENSG00000089041,ENSG00000092969,ENSG00000096968,ENSG00000101200,ENSG00000101405,ENSG00000103490,ENSG00000104783,ENSG00000105329,ENSG00000105483,ENSG00000106089,ENSG00000106128,ENSG00000106633,ENSG00000107130,ENSG00000107562,ENSG00000109255,ENSG00000109471…	1.46812	0.00746677	0.044058
GO:0006584	catecholamine metabolic process	38	39	3	238	1.24	35	22408	0.16	NKX3-2,PDX1,SNCB	ENSG00000064692,ENSG00000069696,ENSG00000079931,ENSG00000092969,ENSG00000093010,ENSG00000105887,ENSG00000107485,ENSG00000116016,ENSG00000123454,ENSG00000131480,ENSG00000132437,ENSG00000134086,ENSG00000140287,ENSG00000141744,ENSG00000142319,ENSG00000147246,ENSG00000149295,ENSG00000151577,ENSG00000153234,ENSG00000160716,ENSG00000160932,ENSG00000165240,ENSG00000165704,ENSG00000169418,ENSG00000169836…	2.08817	0.0075962	0.0447015
GO:0042423	catecholamine biosynthetic process	13	13	2	239	0.83	11	22432	0.05	NKX3-2,PDX1	ENSG00000092969,ENSG00000107485,ENSG00000123454,ENSG00000132437,ENSG00000140287,ENSG00000141744,ENSG00000142319,ENSG00000153234,ENSG00000165240,ENSG00000171759,ENSG00000180176	2.83703	0.00811653	0.0466758
GO:0048565	digestive tract development	39	40	3	238	1.24	36	22407	0.16	GATA4,NKX2-6,PDX1	ENSG00000012504,ENSG00000061676,ENSG00000074047,ENSG00000081059,ENSG00000092969,ENSG00000099139,ENSG00000100146,ENSG00000102678,ENSG00000103241,ENSG00000105329,ENSG00000106571,ENSG00000106799,ENSG00000111450,ENSG00000114739,ENSG00000118513,ENSG00000119699,ENSG00000119919,ENSG00000125850,ENSG00000128918,ENSG00000136160,ENSG00000136630,ENSG00000137166,ENSG00000137251,ENSG00000137273,ENSG00000140465…	2.05995	0.00816561	0.0466758
GO:0048566	embryonic digestive tract development	13	13	2	239	0.83	11	22432	0.05	GATA4,PDX1	ENSG00000074047,ENSG00000099139,ENSG00000102678,ENSG00000103241,ENSG00000106571,ENSG00000118513,ENSG00000125850,ENSG00000128918,ENSG00000136630,ENSG00000137273,ENSG00000196839	2.83703	0.00811653	0.0466758
GO:0008354	germ cell migration	13	13	2	239	0.83	11	22432	0.05	PDX1,SOX17	ENSG00000049130,ENSG00000054598,ENSG00000067113,ENSG00000087088,ENSG00000105329,ENSG00000106799,ENSG00000107562,ENSG00000113161,ENSG00000121031,ENSG00000150093,ENSG00000162407	2.83703	0.00811653	0.0466758
GO:0060322	head development	13	14	2	239	0.83	11	22432	0.05	LHX1,PDX1	ENSG00000087245,ENSG00000107372,ENSG00000107679,ENSG00000108821,ENSG00000134853,ENSG00000144655,ENSG00000162769,ENSG00000166224,ENSG00000167522,ENSG00000171316,ENSG00000198363	2.83703	0.00811653	0.0466758
GO:0002244	hematopoietic progenitor cell differentiation	13	13	2	239	0.83	11	22432	0.05	PDX1,SOX17	ENSG00000066336,ENSG00000080815,ENSG00000121031,ENSG00000122025,ENSG00000124766,ENSG00000137700,ENSG00000143801,ENSG00000152422,ENSG00000171791,ENSG00000174405,ENSG00000178053	2.83703	0.00811653	0.0466758
GO:0006972	hyperosmotic response	13	14	2	239	0.83	11	22432	0.05	NKX2-1,PDX1	ENSG00000064651,ENSG00000101200,ENSG00000101405,ENSG00000111199,ENSG00000123143,ENSG00000136238,ENSG00000140992,ENSG00000157005,ENSG00000160223,ENSG00000169836,ENSG00000198049	2.83703	0.00811653	0.0466758
GO:0060081	membrane hyperpolarization	13	12	2	239	0.83	11	22432	0.05	GRIK2,PDX1	ENSG00000067606,ENSG00000069696,ENSG00000101204,ENSG00000116288,ENSG00000128271,ENSG00000145888,ENSG00000166862,ENSG00000171189,ENSG00000181092,ENSG00000196338,ENSG00000242689	2.83703	0.00811653	0.0466758
GO:0001541	ovarian follicle development	39	41	3	238	1.24	36	22407	0.16	BMP4,FOXL2,PDX1	ENSG00000054598,ENSG00000054796,ENSG00000057468,ENSG00000087088,ENSG00000099219,ENSG00000100206,ENSG00000102230,ENSG00000102384,ENSG00000105173,ENSG00000106003,ENSG00000112715,ENSG00000115211,ENSG00000118689,ENSG00000118971,ENSG00000119718,ENSG00000122641,ENSG00000123999,ENSG00000124882,ENSG00000128052,ENSG00000128564,ENSG00000130699,ENSG00000131808,ENSG00000138039,ENSG00000138696,ENSG00000140285…	2.05995	0.00816561	0.0466758
GO:0019217	regulation of fatty acid metabolic process	39	40	3	238	1.24	36	22407	0.16	IRS2,NKX3-2,PDX1	ENSG00000009950,ENSG00000012048,ENSG00000025434,ENSG00000076555,ENSG00000101076,ENSG00000101200,ENSG00000103150,ENSG00000105221,ENSG00000106617,ENSG00000110243,ENSG00000110244,ENSG00000110245,ENSG00000114650,ENSG00000116711,ENSG00000121853,ENSG00000129965,ENSG00000130208,ENSG00000131408,ENSG00000131791,ENSG00000132170,ENSG00000135744,ENSG00000142208,ENSG00000142784,ENSG00000145861,ENSG00000151726…	2.05995	0.00816561	0.0466758
GO:0014048	regulation of glutamate secretion	13	13	2	239	0.83	11	22432	0.05	NKX3-2,PDX1	ENSG00000089041,ENSG00000101180,ENSG00000101200,ENSG00000125538,ENSG00000128271,ENSG00000150086,ENSG00000163485,ENSG00000164129,ENSG00000166148,ENSG00000170893,ENSG00000198049	2.83703	0.00811653	0.0466758
GO:0015837	amine transport	164	171	6	235	2.49	158	22285	0.7	GDNF,NKX3-2,PDX1,SLC18A3,SLC7A14,SOX17	ENSG00000003989,ENSG00000004809,ENSG00000004864,ENSG00000010322,ENSG00000011083,ENSG00000017483,ENSG00000021488,ENSG00000036565,ENSG00000040531,ENSG00000047597,ENSG00000070214,ENSG00000076351,ENSG00000079215,ENSG00000080644,ENSG00000080815,ENSG00000087916,ENSG00000088386,ENSG00000089041,ENSG00000092068,ENSG00000095303,ENSG00000099960,ENSG00000100151,ENSG00000101180,ENSG00000101204,ENSG00000101405…	1.28125	0.00828455	0.0472301
GO:0051259	protein oligomerization	215	222	7	234	2.9	208	22235	0.93	FOXB2,HSF4,LTK,NKX6-1,PDX1,POU4F1,SOX1	ENSG00000008294,ENSG00000008311,ENSG00000011485,ENSG00000013364,ENSG00000015133,ENSG00000021574,ENSG00000023445,ENSG00000026103,ENSG00000036473,ENSG00000039068,ENSG00000047932,ENSG00000049618,ENSG00000051180,ENSG00000064012,ENSG00000067057,ENSG00000067182,ENSG00000067606,ENSG00000067715,ENSG00000069424,ENSG00000072201,ENSG00000072506,ENSG00000073282,ENSG00000077044,ENSG00000077522,ENSG00000085978…	1.16247	0.00830561	0.0472301
GO:0030278	regulation of ossification	76	77	4	237	1.66	72	22371	0.32	BMP4,BMP7,PDX1,THRB	ENSG00000004948,ENSG00000061273,ENSG00000087460,ENSG00000089041,ENSG00000090539,ENSG00000092969,ENSG00000101405,ENSG00000103855,ENSG00000104332,ENSG00000105329,ENSG00000105810,ENSG00000105880,ENSG00000107623,ENSG00000107779,ENSG00000110680,ENSG00000111012,ENSG00000111341,ENSG00000113658,ENSG00000114739,ENSG00000115170,ENSG00000116711,ENSG00000118972,ENSG00000119699,ENSG00000120899,ENSG00000121989…	1.65709	0.00877514	0.0497711
