# Supplementary material for: An epigenetic map of age-associated autosomal loci in northern European families at high risk for the metabolic syndrome
Source: Clin Epigenetics. 2015 Feb 20;7(1):12. doi: 10.1186/s13148-015-0048-6 (PMC4372177; doi:10.1186/s13148-015-0048-6)
Supplement: Additional file 10: — GO Molecular Functions significantly enriched in positive aDMCs. [file 13148_2015_48_MOESM10_ESM.xlsx]

## Sheet: significant_go_molecular_functi
#term	description	term_size	term_size_in_genome	list1_positives	list1_negatives	list1_percentage	list2_positives	list2_negatives	list2_percentage	list1_positive_ids	list2_positive_ids	odds_ratio_log	pvalue	adj_pvalue
GO:0043565	sequence-specific DNA binding	633	658	76	165	31.54	557	21886	2.48	ASCL1,ATOH1,BARHL2,BARX1,BSX,CDX2,DBX1,EN1,EN2,FOXA1,FOXB1,FOXB2,FOXD1,FOXD2,FOXD3,FOXG1,FOXI2,FOXL2,GATA4,GBX2,GCM2,GSC,HMX2,HMX3,HSF4,IRX1,IRX3,IRX4,IRX5,ISL1,ISL2,LBX1,LBX2,LHX1,LHX5,LHX8,LMX1B,MEIS3,MSX2,NKX2-1,NKX2-2,NKX2-4,NKX2-6,NKX3-2,NKX6-1,NKX6-2,NR2E1,ONECUT1,ONECUT2,OTP,OTX1,OTX2,PAX3,PAX6,PDX1,PHOX2B,POU3F3,POU4F1,PRRX1,RAX,SATB2,SHOX2,SIX1,SIX2,SIX6,SOX1,SOX14,SOX17,TBX1,TBX2,TBX3,T…	ENSG00000004848,ENSG00000005073,ENSG00000005102,ENSG00000006377,ENSG00000006468,ENSG00000009709,ENSG00000009950,ENSG00000010030,ENSG00000012504,ENSG00000025156,ENSG00000025434,ENSG00000031544,ENSG00000037965,ENSG00000043039,ENSG00000047410,ENSG00000049768,ENSG00000050344,ENSG00000052850,ENSG00000053254,ENSG00000054598,ENSG00000057935,ENSG00000060566,ENSG00000063515,ENSG00000064195,ENSG00000064489…	2.89583	1.25983e-58	1.24093e-55
GO:0050825	ice binding	233	243	29	212	12.03	204	22239	0.91	ASCL1,CDX2,DMRTA2,EN1,FOXB2,FOXD1,FOXD3,FOXL2,HMX3,IRX1,IRX4,IRX5,LBXCOR1,NKX2-4,NKX6-1,OTX1,PDX1,PHOX2B,POU3F3,POU4F1,PRDM6,SHOX2,SOX1,SOX21,SP8,TBX1,TBX2,ZIC2,ZIC5	ENSG00000004487,ENSG00000004848,ENSG00000006459,ENSG00000011114,ENSG00000011304,ENSG00000015133,ENSG00000048740,ENSG00000049540,ENSG00000049618,ENSG00000055917,ENSG00000056097,ENSG00000056487,ENSG00000060138,ENSG00000060339,ENSG00000064651,ENSG00000065609,ENSG00000065883,ENSG00000068024,ENSG00000074047,ENSG00000081913,ENSG00000082701,ENSG00000084234,ENSG00000086758,ENSG00000087095,ENSG00000087460…	2.70219	1.31073e-22	6.45532e-20
GO:0004879	ligand-activated sequence-specific DNA binding RNA polymerase II transcription factor activity	236	251	17	224	7.05	219	22224	0.98	DMRTA2,EN1,HMX3,NKX2-4,NKX3-2,NKX6-1,NR2E1,PDX1,POU4F1,PRDM6,RAX,RGL2,SEMA4F,SHROOM1,TBR1,THRB,ZIC5	ENSG00000005339,ENSG00000006740,ENSG00000010803,ENSG00000011009,ENSG00000012504,ENSG00000025434,ENSG00000031544,ENSG00000050628,ENSG00000055609,ENSG00000056097,ENSG00000060237,ENSG00000063322,ENSG00000069667,ENSG00000071246,ENSG00000071564,ENSG00000075568,ENSG00000077092,ENSG00000082175,ENSG00000085872,ENSG00000091831,ENSG00000096155,ENSG00000099917,ENSG00000101076,ENSG00000101204,ENSG00000103495…	2.04142	6.88728e-10	2.26132e-07
GO:0003702	RNA polymerase II transcription factor activity	241	252	17	224	7.05	224	22219	1	FOXD1,GATA4,ISL1,LHX1,MYF5,NKX2-1,NKX3-2,ONECUT2,PAX3,PDX1,POU3F3,PROX1,RAX,SOX21,TBX1,TBX3,TBX5	ENSG00000005513,ENSG00000006704,ENSG00000007866,ENSG00000007968,ENSG00000008441,ENSG00000008838,ENSG00000010030,ENSG00000011590,ENSG00000028839,ENSG00000034063,ENSG00000042429,ENSG00000049768,ENSG00000054118,ENSG00000054598,ENSG00000060138,ENSG00000064995,ENSG00000066136,ENSG00000067955,ENSG00000068781,ENSG00000071794,ENSG00000072310,ENSG00000077809,ENSG00000078043,ENSG00000080298,ENSG00000081059…	2.01862	9.50334e-10	2.3402e-07
GO:0016563	transcription activator activity	412	434	19	222	7.88	393	22050	1.75	DCC,FOXD1,GATA4,HAND2,NKX2-1,NKX3-2,ONECUT1,PAX3,PDX1,POU3F3,PRRX1,RGL2,SOX17,TBX1,TBX20,TBX5,TFAP2B,TFAP2D,VGLL2	ENSG00000001167,ENSG00000005339,ENSG00000005483,ENSG00000005889,ENSG00000006468,ENSG00000007866,ENSG00000008441,ENSG00000008838,ENSG00000009950,ENSG00000012048,ENSG00000012504,ENSG00000012822,ENSG00000013561,ENSG00000015153,ENSG00000018408,ENSG00000025156,ENSG00000025434,ENSG00000028839,ENSG00000033800,ENSG00000039068,ENSG00000042429,ENSG00000049618,ENSG00000049768,ENSG00000050344,ENSG00000054118…	1.56902	1.00256e-07	1.97503e-05
GO:0003705	RNA polymerase II distal enhancer sequence-specific DNA binding transcription factor activity	38	37	7	234	2.9	31	22412	0.14	FOXD1,MYF5,NKX2-1,PAX3,PDX1,POU3F3,PROX1	ENSG00000006704,ENSG00000008441,ENSG00000049768,ENSG00000054598,ENSG00000080298,ENSG00000090447,ENSG00000100146,ENSG00000100644,ENSG00000101076,ENSG00000106829,ENSG00000111087,ENSG00000116016,ENSG00000116833,ENSG00000118260,ENSG00000125798,ENSG00000129152,ENSG00000132005,ENSG00000138083,ENSG00000138795,ENSG00000140836,ENSG00000140968,ENSG00000141448,ENSG00000143437,ENSG00000158773,ENSG00000160199…	3.07395	1.33491e-07	2.19148e-05
GO:0016564	transcription repressor activity	293	307	15	226	6.22	278	22165	1.24	BHLHE22,CDX2,HAND1,HSF4,LBXCOR1,NKX3-2,NR2E1,PAX3,PDX1,PPP1R13L,SIM2,SOX14,TBX2,TBX3,THRB	ENSG00000006194,ENSG00000008083,ENSG00000009950,ENSG00000010803,ENSG00000011590,ENSG00000012504,ENSG00000015153,ENSG00000018408,ENSG00000029363,ENSG00000032219,ENSG00000033800,ENSG00000037965,ENSG00000048052,ENSG00000049768,ENSG00000053254,ENSG00000059728,ENSG00000060138,ENSG00000064393,ENSG00000064703,ENSG00000064835,ENSG00000064932,ENSG00000065526,ENSG00000067066,ENSG00000068024,ENSG00000070444…	1.66616	6.27787e-07	8.83386e-05
GO:0030594	neurotransmitter receptor activity	207	216	11	230	4.56	196	22247	0.87	CHRNB1,GABRA5,GABRG3,GALR1,LBXCOR1,MTNR1A,NKX3-2,PDX1,PRLHR,SORCS3,SSTR1	ENSG00000011677,ENSG00000017260,ENSG00000054277,ENSG00000056291,ENSG00000075073,ENSG00000080644,ENSG00000082556,ENSG00000094755,ENSG00000100300,ENSG00000101180,ENSG00000101188,ENSG00000101204,ENSG00000101292,ENSG00000102195,ENSG00000102239,ENSG00000102287,ENSG00000102539,ENSG00000107262,ENSG00000108018,ENSG00000108556,ENSG00000109158,ENSG00000109738,ENSG00000110148,ENSG00000111886,ENSG00000112038…	1.69166	1.42584e-05	0.00175557
GO:0042165	neurotransmitter binding	215	224	11	230	4.56	204	22239	0.91	CHRNB1,GABRA5,GABRG3,GALR1,LBXCOR1,MTNR1A,NKX3-2,PDX1,PRLHR,SORCS3,SSTR1	ENSG00000010379,ENSG00000011677,ENSG00000017260,ENSG00000054277,ENSG00000056291,ENSG00000075073,ENSG00000080644,ENSG00000082556,ENSG00000087085,ENSG00000094755,ENSG00000100300,ENSG00000101180,ENSG00000101188,ENSG00000101204,ENSG00000101292,ENSG00000102195,ENSG00000102239,ENSG00000102287,ENSG00000102539,ENSG00000105464,ENSG00000107262,ENSG00000108018,ENSG00000108556,ENSG00000109158,ENSG00000109738…	1.6513	2.0297e-05	0.00222139
GO:0005436	sodium:phosphate symporter activity	6	7	3	238	1.24	3	22440	0.01	FOXD1,PDX1,SLC17A7	ENSG00000144136,ENSG00000146039,ENSG00000168575	4.54633	2.31348e-05	0.00227878
GO:0008134	transcription factor binding	552	579	18	223	7.47	534	21909	2.38	CDX2,DCC,EN1,GATA4,HAND1,HSF4,LBXCOR1,NKX3-2,PDX1,PHOX2B,PPP1R13L,PRRX1,RGL2,SOX17,TBX5,TFAP2B,THRB,VGLL2	ENSG00000004487,ENSG00000005339,ENSG00000005483,ENSG00000005889,ENSG00000007968,ENSG00000008838,ENSG00000009950,ENSG00000011590,ENSG00000012048,ENSG00000012504,ENSG00000012822,ENSG00000013561,ENSG00000015153,ENSG00000018408,ENSG00000025156,ENSG00000025434,ENSG00000028839,ENSG00000029639,ENSG00000033800,ENSG00000034677,ENSG00000042429,ENSG00000048052,ENSG00000049618,ENSG00000049768,ENSG00000050344…	1.19746	2.77202e-05	0.00248222
GO:0046983	protein dimerization activity	561	582	18	223	7.47	543	21900	2.42	ALDH1A3,BMP4,FOXD3,GDNF,GRIK2,HAND1,HAND2,NKX3-2,OTX2,PDX1,PRDM6,RGL2,SIM1,SIM2,SOX17,TBX1,TFAP2B,THRB	ENSG00000001084,ENSG00000003393,ENSG00000004939,ENSG00000005075,ENSG00000005421,ENSG00000005810,ENSG00000005844,ENSG00000005882,ENSG00000006432,ENSG00000006625,ENSG00000006831,ENSG00000007168,ENSG00000007171,ENSG00000008394,ENSG00000009950,ENSG00000010610,ENSG00000014138,ENSG00000018280,ENSG00000018408,ENSG00000019991,ENSG00000023909,ENSG00000025039,ENSG00000025156,ENSG00000030110,ENSG00000049768…	1.18033	3.4234e-05	0.00281004
GO:0043566	structure-specific DNA binding	154	161	9	232	3.73	145	22298	0.65	ATOH1,CDX2,FOXD3,NKX3-2,PDX1,SOX17,THRB,VAX1,VAX2	ENSG00000004700,ENSG00000012061,ENSG00000012504,ENSG00000039650,ENSG00000042088,ENSG00000051180,ENSG00000057468,ENSG00000060138,ENSG00000064933,ENSG00000065057,ENSG00000065526,ENSG00000067082,ENSG00000069812,ENSG00000070950,ENSG00000073282,ENSG00000075292,ENSG00000076003,ENSG00000076242,ENSG00000078319,ENSG00000079246,ENSG00000084463,ENSG00000101868,ENSG00000102974,ENSG00000104738,ENSG00000105698…	1.78601	4.13251e-05	0.00290752
GO:0008227	G-protein coupled amine receptor activity	191	198	10	231	4.15	181	22262	0.81	B3GNT9,CDX2,FOXD3,LBXCOR1,NKX2-4,PDX1,RGL2,TBX1,TBX3,ZAR1	ENSG00000010322,ENSG00000033100,ENSG00000043591,ENSG00000049540,ENSG00000050767,ENSG00000054356,ENSG00000068308,ENSG00000069696,ENSG00000072195,ENSG00000084463,ENSG00000084693,ENSG00000087495,ENSG00000090539,ENSG00000092758,ENSG00000096155,ENSG00000099381,ENSG00000099869,ENSG00000099882,ENSG00000100583,ENSG00000101180,ENSG00000102468,ENSG00000102780,ENSG00000103495,ENSG00000104885,ENSG00000104983…	1.67231	3.9784e-05	0.00290752
GO:0031490	chromatin DNA binding	8	8	3	238	1.24	5	22438	0.02	ATOH1,VAX1,VAX2	ENSG00000102974,ENSG00000113916,ENSG00000148400,ENSG00000169057,ENSG00000176692	4.03541	6.37636e-05	0.00418714
GO:0043178	alcohol binding	97	101	7	234	2.9	90	22353	0.4	B3GNT9,FOXD3,LBXCOR1,PDX1,RGL2,SOX17,ZAR1	ENSG00000043591,ENSG00000049540,ENSG00000050767,ENSG00000054356,ENSG00000068308,ENSG00000069696,ENSG00000072195,ENSG00000087237,ENSG00000090539,ENSG00000096433,ENSG00000099869,ENSG00000102468,ENSG00000103495,ENSG00000103502,ENSG00000104885,ENSG00000105663,ENSG00000105963,ENSG00000107281,ENSG00000108557,ENSG00000110243,ENSG00000110244,ENSG00000110721,ENSG00000111321,ENSG00000113749,ENSG00000114200…	2.0055	7.98642e-05	0.00491664
GO:0003712	transcription cofactor activity	353	374	13	228	5.39	340	22103	1.51	CDX2,DCC,HSF4,LBXCOR1,NKX3-2,PDX1,PHOX2B,PPP1R13L,PRRX1,RGL2,TFAP2B,THRB,VGLL2	ENSG00000005339,ENSG00000005483,ENSG00000005889,ENSG00000008838,ENSG00000011590,ENSG00000012048,ENSG00000012504,ENSG00000012822,ENSG00000013561,ENSG00000015153,ENSG00000018408,ENSG00000025156,ENSG00000025434,ENSG00000028839,ENSG00000029639,ENSG00000033800,ENSG00000042429,ENSG00000049618,ENSG00000049768,ENSG00000050344,ENSG00000054118,ENSG00000059728,ENSG00000060138,ENSG00000063978,ENSG00000064393…	1.31013	0.000111717	0.00647302
GO:0008188	neuropeptide receptor activity	145	150	8	233	3.32	137	22306	0.61	GALR1,LBXCOR1,MTNR1A,NKX3-2,PDX1,PRLHR,SORCS3,SSTR1	ENSG00000017260,ENSG00000054277,ENSG00000056291,ENSG00000075073,ENSG00000082556,ENSG00000101180,ENSG00000101188,ENSG00000101292,ENSG00000102195,ENSG00000102239,ENSG00000102539,ENSG00000107262,ENSG00000108018,ENSG00000110148,ENSG00000112038,ENSG00000113749,ENSG00000115353,ENSG00000116014,ENSG00000119431,ENSG00000120907,ENSG00000121764,ENSG00000121797,ENSG00000121807,ENSG00000121853,ENSG00000123901…	1.72103	0.000164906	0.00896306
GO:0042923	neuropeptide binding	146	151	8	233	3.32	138	22305	0.61	GALR1,LBXCOR1,MTNR1A,NKX3-2,PDX1,PRLHR,SORCS3,SSTR1	ENSG00000017260,ENSG00000054277,ENSG00000056291,ENSG00000075073,ENSG00000082556,ENSG00000101180,ENSG00000101188,ENSG00000101292,ENSG00000102195,ENSG00000102239,ENSG00000102539,ENSG00000107262,ENSG00000108018,ENSG00000110148,ENSG00000112038,ENSG00000113749,ENSG00000115353,ENSG00000116014,ENSG00000119431,ENSG00000120907,ENSG00000121764,ENSG00000121797,ENSG00000121807,ENSG00000121853,ENSG00000123901…	1.71372	0.000172892	0.00896306
GO:0004952	dopamine neurotransmitter receptor activity	78	82	6	235	2.49	72	22371	0.32	B3GNT9,FOXD3,LBXCOR1,PDX1,RGL2,ZAR1	ENSG00000043591,ENSG00000049540,ENSG00000050767,ENSG00000054356,ENSG00000068308,ENSG00000069696,ENSG00000072195,ENSG00000090539,ENSG00000099869,ENSG00000102468,ENSG00000103495,ENSG00000104885,ENSG00000105663,ENSG00000107281,ENSG00000108557,ENSG00000111321,ENSG00000113749,ENSG00000120907,ENSG00000121764,ENSG00000125730,ENSG00000128272,ENSG00000128298,ENSG00000128313,ENSG00000130201,ENSG00000130669…	2.07103	0.000183271	0.00902611
GO:0035240	dopamine binding	80	84	6	235	2.49	74	22369	0.33	B3GNT9,FOXD3,LBXCOR1,PDX1,RGL2,ZAR1	ENSG00000043591,ENSG00000049540,ENSG00000050767,ENSG00000054356,ENSG00000068308,ENSG00000069696,ENSG00000072195,ENSG00000090539,ENSG00000099869,ENSG00000102468,ENSG00000103495,ENSG00000104885,ENSG00000105663,ENSG00000107281,ENSG00000108557,ENSG00000111321,ENSG00000113749,ENSG00000120907,ENSG00000121764,ENSG00000125730,ENSG00000128272,ENSG00000128298,ENSG00000128313,ENSG00000130201,ENSG00000130669…	2.04354	0.000210668	0.00988133
GO:0046982	protein heterodimerization activity	237	246	10	231	4.15	227	22216	1.01	FOXD3,HAND1,HAND2,NKX3-2,OTX2,PDX1,RGL2,SIM1,SIM2,SOX17	ENSG00000001084,ENSG00000005844,ENSG00000005882,ENSG00000006831,ENSG00000009950,ENSG00000014138,ENSG00000019991,ENSG00000023909,ENSG00000025039,ENSG00000030110,ENSG00000049860,ENSG00000051523,ENSG00000052850,ENSG00000061918,ENSG00000065361,ENSG00000071564,ENSG00000072501,ENSG00000073150,ENSG00000075340,ENSG00000076554,ENSG00000077044,ENSG00000077097,ENSG00000077498,ENSG00000078053,ENSG00000083454…	1.44379	0.00023625	0.0103952
GO:0015114	phosphate ion transmembrane transporter activity	12	14	3	238	1.24	9	22434	0.04	FOXD1,PDX1,SLC17A7	ENSG00000075415,ENSG00000124568,ENSG00000131183,ENSG00000134917,ENSG00000144136,ENSG00000146039,ENSG00000157765,ENSG00000168575,ENSG00000183048	3.44745	0.000242731	0.0103952
GO:0008376	acetylgalactosaminyltransferase activity	30	31	4	237	1.66	26	22417	0.12	EN1,GALNT2,PDX1,WBSCR17	ENSG00000100626,ENSG00000109586,ENSG00000110328,ENSG00000115339,ENSG00000119514,ENSG00000123989,ENSG00000130035,ENSG00000131386,ENSG00000131873,ENSG00000136542,ENSG00000139044,ENSG00000139629,ENSG00000141429,ENSG00000144278,ENSG00000147408,ENSG00000148288,ENSG00000158089,ENSG00000164574,ENSG00000167080,ENSG00000169255,ENSG00000169826,ENSG00000174473,ENSG00000175164,ENSG00000178234,ENSG00000182870…	2.67771	0.000274068	0.0112482
GO:0004983	neuropeptide Y receptor activity	89	92	6	235	2.49	83	22360	0.37	GALR1,MTNR1A,NKX3-2,PDX1,PRLHR,SSTR1	ENSG00000017260,ENSG00000054277,ENSG00000056291,ENSG00000075073,ENSG00000082556,ENSG00000101180,ENSG00000101292,ENSG00000102195,ENSG00000102239,ENSG00000110148,ENSG00000112038,ENSG00000113749,ENSG00000115353,ENSG00000116014,ENSG00000120907,ENSG00000121764,ENSG00000121797,ENSG00000121807,ENSG00000121853,ENSG00000123901,ENSG00000125510,ENSG00000125522,ENSG00000126010,ENSG00000126251,ENSG00000126353…	1.92836	0.00037634	0.0148278
GO:0003714	transcription corepressor activity	132	138	7	234	2.9	125	22318	0.56	CDX2,HSF4,LBXCOR1,NKX3-2,PDX1,PPP1R13L,THRB	ENSG00000011590,ENSG00000012504,ENSG00000015153,ENSG00000018408,ENSG00000033800,ENSG00000049768,ENSG00000059728,ENSG00000060138,ENSG00000064393,ENSG00000064835,ENSG00000065526,ENSG00000067066,ENSG00000070444,ENSG00000071282,ENSG00000074800,ENSG00000078699,ENSG00000088305,ENSG00000096717,ENSG00000100084,ENSG00000100320,ENSG00000100395,ENSG00000100811,ENSG00000100823,ENSG00000101255,ENSG00000101412…	1.67542	0.000535573	0.02029
GO:0042802	identical protein binding	646	673	17	224	7.05	629	21814	2.8	ALDH1A3,BMP4,DCC,FOXA1,FOXD3,GDNF,GRIK2,HAND1,HAND2,NKX3-2,NOL3,PDX1,PRDM6,SOX17,TBX1,THRB,TRADD	ENSG00000003393,ENSG00000003400,ENSG00000004939,ENSG00000004975,ENSG00000005421,ENSG00000005810,ENSG00000005882,ENSG00000005961,ENSG00000006432,ENSG00000006625,ENSG00000006831,ENSG00000007168,ENSG00000007171,ENSG00000008394,ENSG00000010610,ENSG00000010671,ENSG00000010810,ENSG00000012048,ENSG00000013297,ENSG00000015285,ENSG00000018280,ENSG00000018408,ENSG00000019582,ENSG00000023734,ENSG00000025156…	0.967743	0.000580903	0.0210628
GO:0004946	bombesin receptor activity	16	16	3	238	1.24	13	22430	0.06	GALR1,PDX1,PRLHR	ENSG00000056291,ENSG00000102239,ENSG00000121764,ENSG00000126010,ENSG00000135577,ENSG00000136160,ENSG00000148734,ENSG00000164128,ENSG00000164129,ENSG00000170775,ENSG00000182687,ENSG00000186867,ENSG00000204174	3.07955	0.000598739	0.0210628
GO:0042803	protein homodimerization activity	328	336	11	230	4.56	317	22126	1.41	ALDH1A3,BMP4,FOXD3,GDNF,GRIK2,HAND1,NKX3-2,PDX1,PRDM6,TBX1,THRB	ENSG00000003393,ENSG00000004939,ENSG00000005421,ENSG00000005810,ENSG00000005882,ENSG00000006432,ENSG00000006625,ENSG00000007168,ENSG00000007171,ENSG00000008394,ENSG00000010610,ENSG00000018280,ENSG00000018408,ENSG00000025156,ENSG00000049768,ENSG00000049860,ENSG00000065361,ENSG00000065923,ENSG00000066455,ENSG00000067066,ENSG00000070669,ENSG00000071564,ENSG00000073803,ENSG00000075340,ENSG00000076554…	1.20542	0.000814251	0.0264369
GO:0004985	opioid receptor activity	18	18	3	238	1.24	15	22428	0.07	NKX3-2,PDX1,SSTR1	ENSG00000060491,ENSG00000082556,ENSG00000112038,ENSG00000116014,ENSG00000125510,ENSG00000125522,ENSG00000132671,ENSG00000138095,ENSG00000147955,ENSG00000162009,ENSG00000170374,ENSG00000180616,ENSG00000182687,ENSG00000183473,ENSG00000183729	2.93636	0.000858862	0.0264369
GO:0005230	extracellular ligand-gated ion channel activity	69	74	5	236	2.07	64	22379	0.29	CHRNB1,GABRA5,GABRG3,GRIK2,PDX1	ENSG00000011677,ENSG00000043462,ENSG00000080644,ENSG00000083454,ENSG00000089041,ENSG00000094755,ENSG00000099365,ENSG00000099957,ENSG00000101204,ENSG00000102287,ENSG00000105464,ENSG00000105737,ENSG00000108405,ENSG00000108556,ENSG00000109158,ENSG00000109738,ENSG00000109991,ENSG00000111886,ENSG00000113327,ENSG00000116032,ENSG00000117971,ENSG00000120903,ENSG00000125675,ENSG00000129749,ENSG00000135124…	2.0026	0.00083922	0.0264369
GO:0005003	ephrin receptor activity	18	18	3	238	1.24	15	22428	0.07	EPHA5,NKX3-2,PDX1	ENSG00000044524,ENSG00000070886,ENSG00000080224,ENSG00000106123,ENSG00000116106,ENSG00000133216,ENSG00000135333,ENSG00000142627,ENSG00000143590,ENSG00000146904,ENSG00000154928,ENSG00000183317,ENSG00000196411,ENSG00000243364,ENSG00000244581	2.93636	0.000858862	0.0264369
GO:0003690	double-stranded DNA binding	105	110	6	235	2.49	99	22344	0.44	CDX2,FOXD3,NKX3-2,PDX1,SOX17,THRB	ENSG00000004700,ENSG00000012504,ENSG00000039650,ENSG00000042088,ENSG00000051180,ENSG00000057468,ENSG00000060138,ENSG00000064933,ENSG00000065057,ENSG00000067082,ENSG00000069812,ENSG00000073282,ENSG00000075292,ENSG00000076242,ENSG00000078319,ENSG00000079246,ENSG00000101868,ENSG00000105698,ENSG00000108924,ENSG00000109906,ENSG00000111247,ENSG00000113318,ENSG00000116062,ENSG00000118260,ENSG00000119684…	1.75137	0.000905534	0.0270288
GO:0004791	thioredoxin-disulfide reductase activity	5	5	2	239	0.83	3	22440	0.01	PDX1,SOX17	ENSG00000184470,ENSG00000197763,ENSG00000198431	4.13667	0.0011006	0.0285288
GO:0048156	tau protein binding	5	5	2	239	0.83	3	22440	0.01	AATF,NKX3-2	ENSG00000082701,ENSG00000130203,ENSG00000160307	4.13667	0.0011006	0.0285288
GO:0003908	methylated-DNA-[protein]-cysteine S-methyltransferase activity	5	5	2	239	0.83	3	22440	0.01	NKX3-2,PDX1	ENSG00000157119,ENSG00000181378,ENSG00000187715	4.13667	0.0011006	0.0285288
GO:0008368	Gram-negative bacterial cell surface binding	5	4	2	239	0.83	3	22440	0.01	PDX1,SOX17	ENSG00000101425,ENSG00000129988,ENSG00000197870	4.13667	0.0011006	0.0285288
GO:0004966	galanin receptor activity	42	44	4	237	1.66	38	22405	0.17	GALR1,LBXCOR1,NKX3-2,PDX1	ENSG00000082556,ENSG00000102239,ENSG00000112038,ENSG00000116014,ENSG00000119431,ENSG00000121764,ENSG00000123901,ENSG00000124749,ENSG00000125510,ENSG00000126010,ENSG00000128310,ENSG00000128652,ENSG00000130511,ENSG00000134830,ENSG00000135272,ENSG00000135540,ENSG00000135577,ENSG00000139679,ENSG00000144230,ENSG00000158748,ENSG00000159692,ENSG00000164129,ENSG00000166856,ENSG00000168539,ENSG00000170128…	2.29769	0.00101315	0.0285288
GO:0050543	icosatetraenoic acid binding	6	6	2	239	0.83	4	22439	0.02	NKX3-2,PDX1	ENSG00000121769,ENSG00000132170,ENSG00000132965,ENSG00000162881	3.84895	0.00163934	0.0375523
GO:0008190	eukaryotic initiation factor 4E binding	6	5	2	239	0.83	4	22439	0.02	OTX2,PDX1	ENSG00000148730,ENSG00000152804,ENSG00000187840,ENSG00000243056	3.84895	0.00163934	0.0375523
GO:0009008	DNA-methyltransferase activity	6	6	2	239	0.83	4	22439	0.02	PDX1,SOX17	ENSG00000088305,ENSG00000107614,ENSG00000119772,ENSG00000130816	3.84895	0.00163934	0.0375523
GO:0003682	chromatin binding	159	165	7	234	2.9	152	22291	0.68	ATOH1,ISL1,PAX3,PDX1,SATB2,VAX1,VAX2	ENSG00000005007,ENSG00000005102,ENSG00000005302,ENSG00000005381,ENSG00000006047,ENSG00000009954,ENSG00000012822,ENSG00000032219,ENSG00000043039,ENSG00000054267,ENSG00000056661,ENSG00000062822,ENSG00000071655,ENSG00000072501,ENSG00000072736,ENSG00000073282,ENSG00000073584,ENSG00000074047,ENSG00000074266,ENSG00000077097,ENSG00000084093,ENSG00000084676,ENSG00000085224,ENSG00000092377,ENSG00000094916…	1.47865	0.00159279	0.0375523
GO:0004030	aldehyde dehydrogenase [NAD(P)+] activity	6	6	2	239	0.83	4	22439	0.02	ALDH1A3,PDX1	ENSG00000006534,ENSG00000072210,ENSG00000111275,ENSG00000132746	3.84895	0.00163934	0.0375523
GO:0004890	GABA-A receptor activity	23	26	3	238	1.24	20	22423	0.09	GABRA5,GABRG3,PDX1	ENSG00000011677,ENSG00000050165,ENSG00000089902,ENSG00000094755,ENSG00000102287,ENSG00000106536,ENSG00000109158,ENSG00000109738,ENSG00000111886,ENSG00000113327,ENSG00000145863,ENSG00000145864,ENSG00000145888,ENSG00000146276,ENSG00000147402,ENSG00000151834,ENSG00000163288,ENSG00000166206,ENSG00000187730,ENSG00000188828	2.64845	0.00179243	0.040126
GO:0043176	amine binding	210	216	8	233	3.32	202	22241	0.9	B3GNT9,CHRNB1,FOXD3,LBXCOR1,PDX1,RGL2,SOX17,ZAR1	ENSG00000001084,ENSG00000004779,ENSG00000007171,ENSG00000007933,ENSG00000036473,ENSG00000042304,ENSG00000043591,ENSG00000049540,ENSG00000050767,ENSG00000054356,ENSG00000065427,ENSG00000068308,ENSG00000069696,ENSG00000069869,ENSG00000072195,ENSG00000076351,ENSG00000079215,ENSG00000080644,ENSG00000084774,ENSG00000087085,ENSG00000087237,ENSG00000089250,ENSG00000090539,ENSG00000099341,ENSG00000099869…	1.32983	0.0018875	0.0413152
GO:0003735	structural constituent of ribosome	312	320	10	231	4.15	302	22141	1.35	BHLHA9,DMRTA2,EN1,HMX3,HSPB6,NKX6-1,PDX1,PHOX2B,SOX1,SOX21	ENSG00000008988,ENSG00000037241,ENSG00000048544,ENSG00000055950,ENSG00000056097,ENSG00000060303,ENSG00000062582,ENSG00000063177,ENSG00000071082,ENSG00000072315,ENSG00000081913,ENSG00000082515,ENSG00000083799,ENSG00000083845,ENSG00000084731,ENSG00000086504,ENSG00000089009,ENSG00000089157,ENSG00000089902,ENSG00000090263,ENSG00000091542,ENSG00000095713,ENSG00000096080,ENSG00000096150,ENSG00000100138…	1.15493	0.00194585	0.0416665
GO:0004994	somatostatin receptor activity	24	24	3	238	1.24	21	22422	0.09	NKX3-2,PDX1,SSTR1	ENSG00000082556,ENSG00000107262,ENSG00000112038,ENSG00000125510,ENSG00000125522,ENSG00000128310,ENSG00000131759,ENSG00000132671,ENSG00000136286,ENSG00000152034,ENSG00000162009,ENSG00000164488,ENSG00000173080,ENSG00000180316,ENSG00000180616,ENSG00000182631,ENSG00000182687,ENSG00000183473,ENSG00000183729,ENSG00000204572,ENSG00000205710	2.59962	0.00203253	0.0423552
GO:0004618	phosphoglycerate kinase activity	7	7	2	239	0.83	5	22438	0.02	EYA4,PDX1	ENSG00000075624,ENSG00000102144,ENSG00000138376,ENSG00000143632,ENSG00000170950	3.62576	0.00227901	0.0423552
GO:0016151	nickel cation binding	7	7	2	239	0.83	5	22438	0.02	FOXA1,PDX1	ENSG00000110911,ENSG00000172409,ENSG00000182551,ENSG00000187848,ENSG00000189283	3.62576	0.00227901	0.0423552
GO:0051010	microtubule plus-end binding	7	7	2	239	0.83	5	22438	0.02	PDX1,SOX17	ENSG00000101367,ENSG00000106665,ENSG00000115648,ENSG00000130779,ENSG00000197535	3.62576	0.00227901	0.0423552
GO:0031405	lipoic acid binding	7	7	2	239	0.83	5	22438	0.02	PDX1,SOX17	ENSG00000091140,ENSG00000110435,ENSG00000119689,ENSG00000140905,ENSG00000171105	3.62576	0.00227901	0.0423552
GO:0015276	ligand-gated ion channel activity	125	133	6	235	2.49	119	22324	0.53	CHRNB1,GABRA5,GABRG3,GRIK2,NKX3-2,PDX1	ENSG00000001626,ENSG00000011677,ENSG00000023843,ENSG00000043462,ENSG00000055118,ENSG00000070729,ENSG00000072315,ENSG00000080644,ENSG00000083454,ENSG00000088832,ENSG00000089041,ENSG00000091262,ENSG00000094755,ENSG00000096433,ENSG00000099337,ENSG00000099365,ENSG00000099957,ENSG00000101204,ENSG00000102287,ENSG00000105464,ENSG00000105737,ENSG00000108405,ENSG00000108556,ENSG00000108684,ENSG00000109158…	1.56647	0.00221519	0.0423552
GO:0046920	alpha-(1->3)-fucosyltransferase activity	7	7	2	239	0.83	5	22438	0.02	NKX3-2,PDX1	ENSG00000130383,ENSG00000156413,ENSG00000172461,ENSG00000172728,ENSG00000180549	3.62576	0.00227901	0.0423552
GO:0004714	transmembrane receptor protein tyrosine kinase activity	129	135	6	235	2.49	123	22320	0.55	DCC,EPHA5,LTK,NKX3-2,PDX1,SOX17	ENSG00000012124,ENSG00000018236,ENSG00000027644,ENSG00000030304,ENSG00000037280,ENSG00000044524,ENSG00000047936,ENSG00000064309,ENSG00000065361,ENSG00000065534,ENSG00000066056,ENSG00000066468,ENSG00000068078,ENSG00000069188,ENSG00000070886,ENSG00000072195,ENSG00000077782,ENSG00000079385,ENSG00000080224,ENSG00000080854,ENSG00000089692,ENSG00000091129,ENSG00000092445,ENSG00000099250,ENSG00000101825…	1.53323	0.00259403	0.047317
