# Supplementary material for: An epigenetic map of age-associated autosomal loci in northern European families at high risk for the metabolic syndrome
Source: Clin Epigenetics. 2015 Feb 20;7(1):12. doi: 10.1186/s13148-015-0048-6 (PMC4372177; doi:10.1186/s13148-015-0048-6)
Supplement: Additional file 11: — KEGG pathways significantly enriched in negative aDMCs identified by the FatiGO analysis. [file 13148_2015_48_MOESM11_ESM.xlsx]

## Sheet: sheet 1
#term	Name	term_size	term_size_in_genome	list1_positives	list1_negatives	list1_percentage	list2_positives	list2_negatives	list2_percentage	list1_positive_ids	list2_positive_ids	odds_ratio_log	pvalue	adj_pvalue
hsa04940	Type I diabetes mellitus	82	104	5	11	31.25	77	23498	0.33	HLA-DPA1,HLA-DPB1,HLA-F,LTA,TNF	ENSG00000003147,ENSG00000026103,ENSG00000054356,ENSG00000100453,ENSG00000109471,ENSG00000109472,ENSG00000111537,ENSG00000113302,ENSG00000114013,ENSG00000115008,ENSG00000117560,ENSG00000121594,ENSG00000125538,ENSG00000128683,ENSG00000129965,ENSG00000136750,ENSG00000144381,ENSG00000155093,ENSG00000168811,ENSG00000178562,ENSG00000179344,ENSG00000180644,ENSG00000196126,ENSG00000198502,ENSG00000204252…	4.93241	1.90035e-09	3.68668e-07
hsa05330	Allograft rejection	76	96	4	12	25	72	23503	0.31	HLA-DPA1,HLA-DPB1,HLA-F,TNF	ENSG00000026103,ENSG00000100453,ENSG00000101017,ENSG00000102245,ENSG00000109471,ENSG00000111537,ENSG00000113302,ENSG00000113520,ENSG00000113525,ENSG00000114013,ENSG00000117560,ENSG00000121594,ENSG00000136634,ENSG00000168811,ENSG00000178562,ENSG00000179344,ENSG00000180644,ENSG00000196126,ENSG00000198502,ENSG00000204252,ENSG00000204257,ENSG00000204276,ENSG00000204525,ENSG00000204592,ENSG00000204632…	4.6896	1.75747e-07	1.32933e-05
hsa05332	Graft-versus-host disease	79	99	4	12	25	75	23500	0.32	HLA-DPA1,HLA-DPB1,HLA-F,TNF	ENSG00000026103,ENSG00000100453,ENSG00000109471,ENSG00000111537,ENSG00000114013,ENSG00000115008,ENSG00000117560,ENSG00000121594,ENSG00000125498,ENSG00000125538,ENSG00000134539,ENSG00000134545,ENSG00000136244,ENSG00000167633,ENSG00000178562,ENSG00000179344,ENSG00000180644,ENSG00000196126,ENSG00000198502,ENSG00000204252,ENSG00000204257,ENSG00000204276,ENSG00000204525,ENSG00000204592,ENSG00000204632…	4.64866	2.05567e-07	1.32933e-05
hsa04612	Antigen processing and presentation	143	159	4	12	25	139	23436	0.59	HLA-DPA1,HLA-DPB1,HLA-F,LTA	ENSG00000001167,ENSG00000010610,ENSG00000019582,ENSG00000044574,ENSG00000064490,ENSG00000066136,ENSG00000080824,ENSG00000092010,ENSG00000096384,ENSG00000100600,ENSG00000100911,ENSG00000109971,ENSG00000112493,ENSG00000118260,ENSG00000120235,ENSG00000120242,ENSG00000120837,ENSG00000125498,ENSG00000126803,ENSG00000127022,ENSG00000131467,ENSG00000133111,ENSG00000134539,ENSG00000134545,ENSG00000135047…	4.02894	2.22619e-06	0.00010797
hsa05310	Asthma	56	71	3	13	18.75	53	23522	0.22	HLA-DPA1,HLA-DPB1,TNF	ENSG00000101017,ENSG00000102245,ENSG00000113520,ENSG00000113525,ENSG00000121053,ENSG00000136634,ENSG00000145839,ENSG00000149534,ENSG00000158869,ENSG00000164399,ENSG00000169194,ENSG00000169397,ENSG00000172156,ENSG00000179344,ENSG00000179639,ENSG00000186652,ENSG00000196126,ENSG00000198502,ENSG00000204252,ENSG00000204257,ENSG00000204276,ENSG00000206239,ENSG00000206292,ENSG00000206305,ENSG00000206308…	4.62906	6.94114e-06	0.000269316
hsa05320	Autoimmune thyroid disease	90	104	3	13	18.75	87	23488	0.37	HLA-DPA1,HLA-DPB1,HLA-F	ENSG00000026103,ENSG00000042832,ENSG00000100453,ENSG00000101017,ENSG00000102245,ENSG00000109471,ENSG00000113520,ENSG00000113525,ENSG00000114013,ENSG00000115705,ENSG00000117560,ENSG00000120235,ENSG00000120242,ENSG00000121594,ENSG00000134200,ENSG00000135346,ENSG00000136634,ENSG00000137080,ENSG00000147873,ENSG00000147885,ENSG00000163599,ENSG00000165409,ENSG00000178562,ENSG00000179344,ENSG00000180644…	4.132	2.90064e-05	0.000937875
hsa05416	Viral myocarditis	108	122	3	13	18.75	105	23470	0.45	HLA-DPA1,HLA-DPB1,HLA-F	ENSG00000005844,ENSG00000006788,ENSG00000010810,ENSG00000015475,ENSG00000064012,ENSG00000075151,ENSG00000075624,ENSG00000078814,ENSG00000090339,ENSG00000092054,ENSG00000097007,ENSG00000100345,ENSG00000101017,ENSG00000102245,ENSG00000102683,ENSG00000105357,ENSG00000105974,ENSG00000108823,ENSG00000109061,ENSG00000109063,ENSG00000110092,ENSG00000110321,ENSG00000114013,ENSG00000121594,ENSG00000125414…	3.94318	5.00332e-05	0.00138664
hsa04514	Cell adhesion molecules (CAMs)	169	183	3	13	18.75	166	23409	0.7	HLA-DPA1,HLA-DPB1,HLA-F	ENSG00000002586,ENSG00000005844,ENSG00000007908,ENSG00000010610,ENSG00000012124,ENSG00000013297,ENSG00000013725,ENSG00000018236,ENSG00000021645,ENSG00000038427,ENSG00000039068,ENSG00000062038,ENSG00000066405,ENSG00000067141,ENSG00000073008,ENSG00000076662,ENSG00000077943,ENSG00000081237,ENSG00000088827,ENSG00000090339,ENSG00000090863,ENSG00000091129,ENSG00000091409,ENSG00000099866,ENSG00000101017…	3.48255	0.000188841	0.00407057
hsa05322	Systemic lupus erythematosus	168	183	3	13	18.75	165	23410	0.7	HLA-DPA1,HLA-DPB1,TNF	ENSG00000021852,ENSG00000039537,ENSG00000072110,ENSG00000072694,ENSG00000077522,ENSG00000099284,ENSG00000100028,ENSG00000100448,ENSG00000101017,ENSG00000102245,ENSG00000105968,ENSG00000106804,ENSG00000111332,ENSG00000111537,ENSG00000112727,ENSG00000112936,ENSG00000113600,ENSG00000113648,ENSG00000114013,ENSG00000116747,ENSG00000121594,ENSG00000123569,ENSG00000124529,ENSG00000124578,ENSG00000124635…	3.48864	0.000185566	0.00407057
hsa04672	Intestinal immune network for IgA production	75	84	2	14	12.5	73	23502	0.31	HLA-DPA1,HLA-DPB1	ENSG00000006062,ENSG00000048462,ENSG00000092969,ENSG00000099866,ENSG00000101017,ENSG00000102245,ENSG00000102524,ENSG00000107562,ENSG00000109471,ENSG00000111321,ENSG00000111732,ENSG00000113520,ENSG00000113525,ENSG00000114013,ENSG00000115232,ENSG00000119699,ENSG00000121594,ENSG00000121966,ENSG00000131142,ENSG00000134470,ENSG00000136244,ENSG00000136634,ENSG00000139626,ENSG00000151882,ENSG00000159958…	3.82847	0.00116268	0.0225561
			hsa04672
